# Supplementary material for: Strategies to improve on selection based on estimated breeding values
Source: Genet Sel Evol. 2026 Feb 14;58:13. doi: 10.1186/s12711-026-01034-z (PMC12922190; doi:10.1186/s12711-026-01034-z)
Supplement: Supplementary file 1 — Supplementary material 1 Genetic gain for all considered scenarios per generation. [file 12711_2026_1034_MOESM1_ESM.csv]

	Burn-in 1	Burn-in 2	Burn-in 3	Burn-in 4	Burn-in 5	Burn-in 6	Burn-in 7	Burn-in 8	Burn-in 9	Burn-in 10	Generation 0 (Nucleus)	Generation 1 (Nucleus)	Generation 2 (Nucleus)	Generation 3 (Nucleus)	Generation 4 (Nucleus)	Generation 5 (Nucleus)	Generation 6 (Nucleus)	Generation 7 (Nucleus)	Generation 8 (Nucleus)	Generation 9 (Nucleus)	Generation 10 (Nucleus)	Generation 11 (Nucleus)	Generation 12 (Nucleus)	Generation 13 (Nucleus)	Generation 14 (Nucleus)	Generation 15 (Nucleus)	Generation 16 (Nucleus)	Generation 17 (Nucleus)	Generation 18 (Nucleus)	Generation 19 (Nucleus)	Generation 20 (Nucleus)	Generation 21 (Nucleus)	Generation 22 (Nucleus)	Generation 23 (Nucleus)	Generation 24 (Nucleus)	Generation 25 (Nucleus)	Generation 26 (Nucleus)	Generation 27 (Nucleus)	Generation 28 (Nucleus)	Generation 29 (Nucleus)	Generation 30 (Nucleus)	Generation 31 (Nucleus)	Generation 32 (Nucleus)	Generation 33 (Nucleus)	Generation 34 (Nucleus)	Generation 35 (Nucleus)	Generation 36 (Nucleus)	Generation 37 (Nucleus)	Generation 38 (Nucleus)
Baseline (EBV)	92.147	92.138	93.146	94.082	94.949	95.801	96.663	97.494	98.329	99.156	100	101.075	102.062	103.025	103.978	104.88	105.784	106.667	107.518	108.354	109.184	109.976	110.736	111.475	112.178	112.879	113.577	114.213	114.847	115.462	116.053	116.622	117.16	117.69	118.208	118.708	119.17	119.627	120.066	120.487	120.89	121.282	121.649	122.003	122.352	122.691	123.006	123.316	123.597
inbreeding threshold: 0.005	92.132	92.129	93.159	94.077	94.961	95.828	96.676	97.514	98.354	99.184	100	101.056	102.051	103.035	104.002	104.959	105.889	106.793	107.671	108.539	109.385	110.202	111.001	111.772	112.52	113.246	113.944	114.612	115.255	115.875	116.481	117.06	117.619	118.152	118.662	119.154	119.629	120.086	120.528	120.95	121.353	121.742	122.113	122.474	122.823	123.153	123.474	123.771	124.064
weight: 0.05 (kinship to top animals)	92.147	92.138	93.146	94.082	94.949	95.801	96.663	97.494	98.329	99.156	100	101.047	102.032	102.969	103.922	104.835	105.729	106.584	107.424	108.28	109.063	109.826	110.578	111.31	112.036	112.759	113.435	114.109	114.732	115.356	115.95	116.517	117.079	117.617	118.136	118.629	119.125	119.598	120.033	120.47	120.878	121.286	121.691	122.053	122.4	122.744	123.085	123.407	123.715
kinship to top individuals - index weight: 0.050	92.147	92.138	93.146	94.082	94.949	95.801	96.663	97.494	98.329	99.156	100	101.075	102.084	103.067	103.996	104.94	105.824	106.692	107.525	108.355	109.167	109.967	110.732	111.484	112.214	112.91	113.584	114.24	114.876	115.475	116.047	116.613	117.161	117.708	118.231	118.732	119.228	119.673	120.112	120.552	120.976	121.369	121.731	122.092	122.425	122.759	123.068	123.396	123.697
weight: 0.20 (kinship to top animals)	92.147	92.138	93.146	94.082	94.949	95.801	96.663	97.494	98.329	99.156	100	101.025	101.999	102.941	103.882	104.795	105.7	106.543	107.408	108.22	109.006	109.823	110.6	111.372	112.123	112.849	113.537	114.195	114.838	115.475	116.096	116.686	117.274	117.83	118.35	118.858	119.37	119.855	120.33	120.761	121.192	121.628	122.044	122.437	122.817	123.201	123.553	123.907	124.233
weight: 0.05 (kinship to population)	92.147	92.138	93.146	94.082	94.949	95.801	96.663	97.494	98.329	99.156	100	101.066	102.076	103.058	103.989	104.917	105.807	106.711	107.56	108.403	109.226	110.013	110.759	111.527	112.258	112.959	113.623	114.285	114.914	115.518	116.093	116.673	117.225	117.737	118.244	118.722	119.182	119.646	120.079	120.483	120.879	121.263	121.634	121.964	122.315	122.659	122.976	123.303	123.599
weight: 0.20 (kinship to population)	92.147	92.138	93.146	94.082	94.949	95.801	96.663	97.494	98.329	99.156	100	101.034	102.021	102.959	103.86	104.764	105.691	106.572	107.44	108.276	109.087	109.895	110.653	111.397	112.124	112.822	113.496	114.157	114.795	115.408	116.036	116.616	117.161	117.697	118.22	118.717	119.22	119.678	120.138	120.584	121	121.421	121.82	122.194	122.552	122.913	123.266	123.586	123.903
kinship to top individuals - index weight: 0.025	92.147	92.138	93.146	94.082	94.949	95.801	96.663	97.494	98.329	99.156	100	101.078	102.06	103.032	103.993	104.918	105.818	106.691	107.533	108.396	109.209	110.008	110.785	111.538	112.296	113.004	113.678	114.355	114.99	115.586	116.147	116.748	117.317	117.874	118.381	118.875	119.356	119.799	120.237	120.663	121.078	121.489	121.868	122.213	122.56	122.881	123.195	123.49	123.779
kinship to top individuals - index weight: 0.075	92.147	92.138	93.146	94.082	94.949	95.801	96.663	97.494	98.329	99.156	100	101.077	102.081	103.052	103.989	104.915	105.832	106.723	107.582	108.42	109.248	110.04	110.807	111.559	112.288	113.015	113.7	114.342	114.983	115.614	116.208	116.759	117.317	117.872	118.38	118.898	119.384	119.877	120.347	120.766	121.178	121.574	121.963	122.343	122.698	123.047	123.382	123.693	123.988
kinship to top individuals - index weight: 0.100	92.147	92.138	93.146	94.082	94.949	95.801	96.663	97.494	98.329	99.156	100	101.062	102.08	103.052	103.975	104.892	105.78	106.652	107.488	108.348	109.169	109.933	110.71	111.459	112.172	112.893	113.564	114.24	114.887	115.519	116.124	116.725	117.29	117.845	118.369	118.855	119.332	119.801	120.239	120.651	121.085	121.512	121.896	122.276	122.647	122.994	123.315	123.627	123.937
kinship to top individuals - index weight: 0.125	92.147	92.138	93.146	94.082	94.949	95.801	96.663	97.494	98.329	99.156	100	101.06	102.056	103.028	103.961	104.884	105.783	106.659	107.525	108.378	109.196	110.02	110.783	111.515	112.256	112.969	113.649	114.337	114.982	115.615	116.242	116.822	117.386	117.925	118.437	118.933	119.433	119.919	120.373	120.807	121.228	121.649	122.059	122.436	122.799	123.151	123.485	123.804	124.114
kinship to top individuals - index weight: 0.150	92.147	92.138	93.146	94.082	94.949	95.801	96.663	97.494	98.329	99.156	100	101.06	102.04	103.014	103.956	104.884	105.792	106.67	107.516	108.35	109.157	109.934	110.693	111.459	112.201	112.882	113.55	114.207	114.861	115.479	116.087	116.666	117.245	117.788	118.319	118.814	119.294	119.788	120.244	120.683	121.118	121.522	121.92	122.304	122.683	123.045	123.384	123.703	124.016
kinship to top individuals - index weight: 0.175	92.147	92.138	93.146	94.082	94.949	95.801	96.663	97.494	98.329	99.156	100	101.049	102.026	103.017	103.963	104.892	105.822	106.697	107.575	108.42	109.238	110.025	110.814	111.557	112.288	113.004	113.695	114.382	115.039	115.658	116.266	116.864	117.433	117.96	118.511	119.018	119.504	119.975	120.446	120.882	121.316	121.735	122.15	122.526	122.902	123.264	123.628	123.973	124.291
kinship to top individuals - index weight: 0.250	92.147	92.138	93.146	94.082	94.949	95.801	96.663	97.494	98.329	99.156	100	100.996	101.931	102.854	103.754	104.676	105.545	106.398	107.263	108.072	108.875	109.661	110.416	111.167	111.899	112.585	113.259	113.936	114.575	115.203	115.802	116.398	116.958	117.52	118.048	118.584	119.093	119.579	120.058	120.521	120.951	121.387	121.801	122.207	122.6	122.973	123.338	123.687	124.04
kinship to top individuals - index weight: 0.300	92.147	92.138	93.146	94.082	94.949	95.801	96.663	97.494	98.329	99.156	100	100.961	101.897	102.777	103.674	104.541	105.39	106.209	107.021	107.854	108.615	109.381	110.142	110.871	111.565	112.258	112.943	113.591	114.241	114.867	115.447	116.039	116.624	117.199	117.732	118.249	118.772	119.293	119.766	120.243	120.7	121.156	121.583	121.985	122.391	122.779	123.161	123.508	123.85
kinship to top individuals - index weight: 0.400	92.147	92.138	93.146	94.082	94.949	95.801	96.663	97.494	98.329	99.156	100	100.803	101.597	102.387	103.169	103.95	104.697	105.43	106.144	106.883	107.579	108.272	108.963	109.64	110.308	110.943	111.577	112.186	112.795	113.367	113.939	114.498	115.07	115.587	116.129	116.626	117.124	117.615	118.095	118.553	118.986	119.43	119.846	120.245	120.648	121.035	121.427	121.813	122.161
kinship to top individuals - index weight: 0.500	92.147	92.138	93.146	94.082	94.949	95.801	96.663	97.494	98.329	99.156	100	100.578	101.181	101.819	102.443	103.033	103.667	104.24	104.83	105.432	106.004	106.579	107.143	107.692	108.227	108.762	109.27	109.784	110.311	110.804	111.289	111.779	112.25	112.714	113.183	113.624	114.056	114.497	114.918	115.325	115.745	116.15	116.533	116.871	117.241	117.591	117.968	118.32	118.666
Avoid matings no fullsib-matings	92.147	92.138	93.146	94.082	94.949	95.801	96.663	97.494	98.329	99.156	100	101.075	102.065	103.025	103.961	104.901	105.807	106.685	107.529	108.353	109.184	109.985	110.754	111.492	112.185	112.864	113.541	114.186	114.823	115.439	116.029	116.588	117.133	117.666	118.167	118.636	119.104	119.533	119.974	120.376	120.778	121.162	121.532	121.902	122.245	122.572	122.878	123.189	123.484
Avoid matings no halfsib-matings	92.147	92.138	93.146	94.082	94.949	95.801	96.663	97.494	98.329	99.156	100	101.074	102.07	103.047	103.973	104.91	105.811	106.675	107.538	108.357	109.163	109.965	110.738	111.486	112.197	112.888	113.564	114.205	114.817	115.435	116.041	116.601	117.159	117.693	118.201	118.701	119.167	119.639	120.084	120.519	120.934	121.329	121.712	122.089	122.426	122.767	123.104	123.419	123.717
Avoid matings inbreeding quantile: 0.90	92.147	92.138	93.146	94.082	94.949	95.801	96.663	97.494	98.329	99.156	100	101.067	102.061	103.014	103.964	104.868	105.778	106.675	107.556	108.393	109.228	110.014	110.808	111.561	112.271	112.968	113.658	114.328	114.984	115.578	116.146	116.731	117.275	117.797	118.285	118.769	119.249	119.703	120.15	120.58	120.998	121.377	121.773	122.147	122.508	122.844	123.182	123.5	123.784
Avoid matings inbreeding quantile: 0.50	92.147	92.138	93.146	94.082	94.949	95.801	96.663	97.494	98.329	99.156	100	101.057	102.045	102.999	103.957	104.894	105.818	106.723	107.635	108.519	109.34	110.146	110.907	111.661	112.385	113.093	113.789	114.43	115.084	115.719	116.303	116.889	117.449	118.006	118.534	119.045	119.539	120.022	120.467	120.926	121.349	121.776	122.169	122.554	122.925	123.256	123.577	123.894	124.215
Avoid matings inbreeding quantile: 0.25	92.147	92.138	93.146	94.082	94.949	95.801	96.663	97.494	98.329	99.156	100	101.053	102.016	103.006	103.954	104.911	105.822	106.719	107.575	108.411	109.244	110.061	110.84	111.615	112.355	113.065	113.751	114.413	115.056	115.683	116.302	116.897	117.442	118.006	118.522	119.035	119.505	119.979	120.452	120.898	121.33	121.726	122.13	122.511	122.875	123.231	123.554	123.883	124.194
Avoid matings inbreeding quantile: 0.10	92.147	92.138	93.146	94.082	94.949	95.801	96.663	97.494	98.329	99.156	100	101.046	102.037	103.016	103.99	104.935	105.849	106.738	107.618	108.453	109.273	110.077	110.843	111.585	112.315	113.022	113.733	114.393	115.032	115.648	116.233	116.794	117.326	117.819	118.328	118.8	119.266	119.694	120.108	120.515	120.909	121.295	121.653	121.985	122.298	122.619	122.926	123.215	123.506
Avoid matings kinship quantile: 0.90	92.147	92.138	93.146	94.082	94.949	95.801	96.663	97.494	98.329	99.156	100	101.067	102.07	103.028	103.981	104.89	105.795	106.677	107.552	108.39	109.192	109.984	110.756	111.509	112.239	112.92	113.603	114.25	114.893	115.492	116.095	116.677	117.224	117.773	118.29	118.8	119.282	119.749	120.182	120.614	121.026	121.429	121.822	122.179	122.539	122.875	123.199	123.517	123.817
Avoid matings kinship quantile: 0.50	92.147	92.138	93.146	94.082	94.949	95.801	96.663	97.494	98.329	99.156	100	101.042	102.049	103.006	103.945	104.892	105.827	106.697	107.567	108.41	109.242	110.016	110.795	111.554	112.278	112.987	113.676	114.335	114.97	115.576	116.176	116.74	117.291	117.829	118.339	118.82	119.291	119.758	120.205	120.631	121.052	121.445	121.8	122.173	122.512	122.845	123.167	123.474	123.776
Avoid matings kinship quantile: 0.25	92.147	92.138	93.146	94.082	94.949	95.801	96.663	97.494	98.329	99.156	100	101.029	102.029	102.997	103.926	104.876	105.766	106.664	107.524	108.377	109.218	110.003	110.788	111.528	112.263	112.937	113.618	114.263	114.92	115.514	116.109	116.674	117.2	117.725	118.225	118.703	119.145	119.57	120.009	120.412	120.797	121.156	121.5	121.821	122.128	122.438	122.729	123.004	123.282
Avoid matings kinship quantile: 0.10	92.147	92.138	93.146	94.082	94.949	95.801	96.663	97.494	98.329	99.156	100	101.003	102.02	102.982	103.991	104.951	105.872	106.769	107.669	108.47	109.237	110.025	110.774	111.491	112.184	112.86	113.474	114.068	114.64	115.188	115.687	116.174	116.658	117.129	117.559	117.944	118.362	118.745	119.105	119.438	119.773	120.07	120.368	120.636	120.903	121.154	121.409	121.634	121.851
Avoid matings inbreeding quantile: 0.80	92.147	92.138	93.146	94.082	94.949	95.801	96.663	97.494	98.329	99.156	100	101.07	102.062	103.031	103.956	104.874	105.78	106.669	107.536	108.377	109.19	109.986	110.739	111.519	112.237	112.957	113.648	114.31	114.945	115.575	116.182	116.793	117.36	117.907	118.427	118.947	119.411	119.87	120.303	120.73	121.141	121.531	121.924	122.309	122.67	123.014	123.355	123.665	123.982
Avoid matings inbreeding quantile: 0.70	92.147	92.138	93.146	94.082	94.949	95.801	96.663	97.494	98.329	99.156	100	101.063	102.06	103.032	103.984	104.891	105.812	106.719	107.605	108.467	109.28	110.066	110.854	111.61	112.32	113.02	113.715	114.356	114.999	115.645	116.239	116.812	117.392	117.944	118.483	118.991	119.484	119.958	120.402	120.846	121.27	121.679	122.078	122.444	122.817	123.178	123.508	123.836	124.134
Avoid matings inbreeding quantile: 0.60	92.147	92.138	93.146	94.082	94.949	95.801	96.663	97.494	98.329	99.156	100	101.054	102.043	103.009	103.949	104.843	105.767	106.646	107.514	108.365	109.169	109.951	110.741	111.511	112.265	112.986	113.666	114.311	114.959	115.577	116.182	116.768	117.346	117.911	118.452	118.961	119.462	119.94	120.417	120.882	121.286	121.696	122.094	122.465	122.81	123.158	123.492	123.808	124.12
Avoid matings inbreeding quantile: 0.40	92.147	92.138	93.146	94.082	94.949	95.801	96.663	97.494	98.329	99.156	100	101.052	102.039	103.018	103.964	104.894	105.818	106.726	107.598	108.442	109.253	110.045	110.841	111.572	112.324	113.032	113.729	114.4	115.034	115.648	116.238	116.81	117.377	117.929	118.446	118.96	119.444	119.928	120.374	120.798	121.214	121.625	122.025	122.397	122.765	123.116	123.458	123.787	124.099
Avoid matings inbreeding quantile: 0.30	92.147	92.138	93.146	94.082	94.949	95.801	96.663	97.494	98.329	99.156	100	101.05	102.038	103.019	103.976	104.91	105.82	106.697	107.576	108.425	109.241	110.052	110.848	111.616	112.363	113.055	113.723	114.378	115.023	115.651	116.279	116.855	117.431	117.967	118.497	119.002	119.506	119.975	120.434	120.875	121.307	121.715	122.102	122.479	122.843	123.176	123.509	123.828	124.14
Avoid matings inbreeding quantile: 0.20	92.147	92.138	93.146	94.082	94.949	95.801	96.663	97.494	98.329	99.156	100	101.045	102.019	102.984	103.942	104.868	105.776	106.646	107.52	108.375	109.212	110.013	110.773	111.552	112.296	113.019	113.698	114.356	115.005	115.609	116.23	116.811	117.357	117.896	118.412	118.903	119.391	119.871	120.318	120.725	121.169	121.568	121.956	122.314	122.65	122.995	123.328	123.634	123.937
Avoid matings kinship quantile: 0.80	92.147	92.138	93.146	94.082	94.949	95.801	96.663	97.494	98.329	99.156	100	101.057	102.034	102.988	103.953	104.865	105.762	106.637	107.51	108.361	109.173	109.979	110.75	111.495	112.224	112.926	113.6	114.273	114.9	115.519	116.126	116.707	117.279	117.825	118.362	118.852	119.318	119.791	120.259	120.69	121.096	121.505	121.896	122.265	122.631	122.97	123.293	123.618	123.928
Avoid matings kinship quantile: 0.70	92.147	92.138	93.146	94.082	94.949	95.801	96.663	97.494	98.329	99.156	100	101.055	102.018	102.994	103.95	104.875	105.784	106.692	107.547	108.401	109.22	110.007	110.807	111.547	112.271	112.956	113.631	114.281	114.909	115.533	116.132	116.708	117.268	117.804	118.336	118.84	119.305	119.763	120.189	120.627	121.048	121.452	121.83	122.202	122.563	122.926	123.261	123.575	123.878
Avoid matings kinship quantile: 0.60	92.147	92.138	93.146	94.082	94.949	95.801	96.663	97.494	98.329	99.156	100	101.044	102.013	102.967	103.91	104.837	105.768	106.64	107.528	108.383	109.209	109.986	110.767	111.51	112.249	112.94	113.624	114.29	114.943	115.579	116.178	116.733	117.282	117.838	118.356	118.863	119.354	119.813	120.26	120.662	121.073	121.451	121.821	122.181	122.525	122.871	123.187	123.506	123.812
Avoid matings kinship quantile: 0.40	92.147	92.138	93.146	94.082	94.949	95.801	96.663	97.494	98.329	99.156	100	101.038	102.023	102.999	103.92	104.819	105.757	106.651	107.533	108.375	109.223	110.015	110.758	111.534	112.252	112.961	113.645	114.292	114.908	115.531	116.128	116.704	117.286	117.806	118.319	118.819	119.293	119.739	120.19	120.607	120.99	121.363	121.746	122.125	122.47	122.781	123.095	123.407	123.694
Avoid matings kinship quantile: 0.30	92.147	92.138	93.146	94.082	94.949	95.801	96.663	97.494	98.329	99.156	100	101.032	101.984	102.938	103.921	104.831	105.753	106.655	107.541	108.386	109.209	109.999	110.789	111.572	112.34	113.047	113.704	114.344	114.971	115.579	116.16	116.729	117.274	117.82	118.299	118.757	119.213	119.668	120.117	120.525	120.906	121.282	121.641	121.976	122.313	122.638	122.922	123.23	123.524
Avoid matings kinship quantile: 0.20	92.147	92.138	93.146	94.082	94.949	95.801	96.663	97.494	98.329	99.156	100	101.022	102.044	103.042	104.017	104.935	105.815	106.68	107.508	108.332	109.175	109.992	110.759	111.499	112.21	112.912	113.586	114.247	114.876	115.469	116.028	116.597	117.128	117.633	118.118	118.583	119.017	119.45	119.871	120.266	120.64	120.983	121.319	121.678	121.987	122.304	122.579	122.857	123.104
p^(-1/2)	92.132	92.129	93.159	94.077	94.961	95.828	96.676	97.514	98.354	99.184	100	101.063	102.04	102.993	103.921	104.828	105.712	106.581	107.429	108.249	109.048	109.819	110.574	111.306	112.018	112.715	113.385	114.03	114.654	115.261	115.849	116.419	116.97	117.498	118.01	118.511	118.988	119.453	119.904	120.334	120.749	121.148	121.534	121.897	122.254	122.592	122.925	123.239	123.542
min(5	p^(-1/2))	92.132	92.129	93.159	94.077	94.961	95.828	96.676	97.514	98.354	99.184	100	101.065	102.04	102.996	103.931	104.837	105.724	106.591	107.441	108.258	109.063	109.841	110.593	111.335	112.051	112.748	113.424	114.08	114.711	115.316	115.907	116.472	117.022	117.545	118.061	118.554	119.026	119.486	119.927	120.355	120.765	121.159	121.538	121.901	122.251	122.591	122.915	123.226
p^(-1/3)	92.132	92.129	93.159	94.077	94.961	95.828	96.676	97.514	98.354	99.184	100	101.069	102.052	103.002	103.934	104.85	105.742	106.612	107.46	108.288	109.092	109.879	110.644	111.381	112.101	112.79	113.466	114.117	114.753	115.366	115.959	116.521	117.062	117.59	118.098	118.59	119.061	119.519	119.963	120.384	120.799	121.188	121.566	121.926	122.27	122.61	122.932	123.24	123.536
p^(-1/4)	92.132	92.129	93.159	94.077	94.961	95.828	96.676	97.514	98.354	99.184	100	101.071	102.056	103.014	103.952	104.875	105.77	106.651	107.503	108.332	109.142	109.928	110.687	111.431	112.145	112.839	113.506	114.156	114.782	115.394	115.982	116.551	117.098	117.627	118.131	118.622	119.097	119.549	119.984	120.409	120.809	121.199	121.573	121.931	122.278	122.611	122.93	123.233	123.522
0.8 + 0.2 * p^(-1/2)	92.132	92.129	93.159	94.077	94.961	95.828	96.676	97.514	98.354	99.184	100	101.072	102.06	103.015	103.955	104.873	105.771	106.641	107.493	108.329	109.132	109.923	110.686	111.421	112.139	112.83	113.499	114.151	114.784	115.394	115.974	116.54	117.085	117.611	118.118	118.607	119.07	119.522	119.957	120.378	120.778	121.171	121.544	121.9	122.244	122.572	122.886	123.188	123.481
0.6 + 0.4 * p^(-1/2)	92.132	92.129	93.159	94.077	94.961	95.828	96.676	97.514	98.354	99.184	100	101.071	102.053	103.005	103.943	104.866	105.753	106.63	107.485	108.309	109.116	109.909	110.668	111.404	112.118	112.816	113.496	114.145	114.778	115.386	115.97	116.539	117.086	117.611	118.125	118.621	119.093	119.551	119.996	120.423	120.832	121.224	121.597	121.962	122.31	122.645	122.967	123.272	123.569
pi/2 - asin(sqrt(p))) / sqrt(p*(1-p)))	92.132	92.129	93.159	94.077	94.961	95.828	96.676	97.514	98.354	99.184	100	101.059	102.031	102.972	103.904	104.811	105.691	106.551	107.397	108.21	109.014	109.791	110.536	111.268	111.977	112.663	113.321	113.962	114.587	115.201	115.795	116.368	116.925	117.452	117.97	118.468	118.946	119.405	119.853	120.279	120.69	121.084	121.467	121.837	122.197	122.542	122.875	123.2	123.513
ExpBVSelGrOff	92.095	92.094	93.104	94.029	94.929	95.754	96.625	97.477	98.329	99.176	100	101.083	102.062	103.011	103.948	104.841	105.733	106.621	107.469	108.27	109.094	109.909	110.647	111.392	112.105	112.778	113.446	114.073	114.694	115.282	115.88	116.448	116.987	117.512	118.005	118.463	118.924	119.341	119.761	120.176	120.57	120.963	121.327	121.689	122.037	122.364	122.694	122.984	123.261
I_5	92.095	92.094	93.104	94.029	94.929	95.754	96.625	97.477	98.329	99.176	100	101.085	102.057	103.051	104.002	104.925	105.825	106.691	107.532	108.363	109.16	109.935	110.698	111.438	112.136	112.839	113.543	114.22	114.847	115.46	116.049	116.615	117.147	117.654	118.138	118.597	119.062	119.5	119.94	120.367	120.773	121.116	121.456	121.802	122.137	122.444	122.748	123.037	123.319
I_6	92.082	92.082	93.094	94.02	94.922	95.751	96.624	97.477	98.327	99.175	100	101.084	102.07	103.018	103.969	104.888	105.792	106.678	107.53	108.351	109.15	109.936	110.692	111.419	112.136	112.826	113.514	114.152	114.766	115.357	115.935	116.486	117.028	117.568	118.06	118.523	118.987	119.43	119.853	120.269	120.687	121.063	121.414	121.78	122.121	122.443	122.745	123.051	123.334
AlphaMateAngle: 5	92.09	92.099	93.116	94.057	94.948	95.761	96.642	97.501	98.331	99.171	100	101.099	102.046	102.99	103.934	104.882	105.757	106.643	107.489	108.316	109.15	109.967	110.77	111.513	112.216	112.905	113.596	114.272	114.909	115.504	116.117	116.68	117.256	117.769	118.249	118.719	119.18	119.636	120.071	120.493	120.865	121.243	121.621	121.978	122.294	122.626	122.92	123.222	123.514
AlphaMateAngle: 15	92.09	92.099	93.116	94.057	94.948	95.761	96.642	97.501	98.331	99.171	100	101.103	102.078	103.056	104.025	104.961	105.862	106.722	107.634	108.445	109.231	110.066	110.818	111.535	112.271	112.967	113.661	114.306	114.969	115.579	116.181	116.746	117.323	117.866	118.364	118.877	119.381	119.85	120.318	120.76	121.196	121.612	121.967	122.316	122.689	123.043	123.393	123.707	124.006
AlphaMateAngle: 30	92.09	92.099	93.116	94.057	94.948	95.761	96.642	97.501	98.331	99.171	100	101.046	102.005	102.965	103.879	104.778	105.679	106.55	107.408	108.223	109.036	109.822	110.591	111.332	112.038	112.739	113.42	114.084	114.732	115.345	115.961	116.561	117.106	117.681	118.189	118.692	119.208	119.709	120.161	120.633	121.057	121.504	121.946	122.346	122.724	123.113	123.48	123.831	124.162
AlphaMateAngle: 45	92.09	92.099	93.116	94.057	94.948	95.761	96.642	97.501	98.331	99.171	100	100.892	101.759	102.607	103.415	104.219	104.994	105.796	106.555	107.332	108.091	108.812	109.543	110.235	110.902	111.564	112.216	112.82	113.439	114.052	114.669	115.28	115.844	116.386	116.913	117.434	117.948	118.464	118.956	119.412	119.856	120.295	120.745	121.17	121.592	121.98	122.344	122.728	123.091
Selected animals: 50/125	92.147	92.138	93.146	94.082	94.949	95.801	96.663	97.494	98.329	99.156	100	100.996	101.907	102.826	103.706	104.573	105.408	106.226	107.031	107.829	108.604	109.346	110.07	110.782	111.483	112.153	112.814	113.473	114.124	114.746	115.338	115.904	116.448	116.996	117.526	118.048	118.543	119.007	119.478	119.911	120.339	120.762	121.152	121.541	121.906	122.276	122.628	122.953	123.277
Selected animals: 45/112	92.147	92.138	93.146	94.082	94.949	95.801	96.663	97.494	98.329	99.156	100	101.034	101.986	102.91	103.829	104.727	105.608	106.458	107.297	108.09	108.874	109.666	110.434	111.162	111.883	112.583	113.252	113.909	114.531	115.141	115.733	116.307	116.864	117.39	117.909	118.417	118.898	119.36	119.802	120.243	120.666	121.054	121.449	121.845	122.186	122.539	122.87	123.189	123.489
Selected animals: 42/105	92.147	92.138	93.146	94.082	94.949	95.801	96.663	97.494	98.329	99.156	100	101.062	102.055	103.004	103.953	104.894	105.775	106.639	107.463	108.281	109.049	109.821	110.579	111.307	112.017	112.702	113.356	114.006	114.638	115.256	115.83	116.377	116.928	117.439	117.972	118.437	118.922	119.361	119.801	120.225	120.623	121.005	121.384	121.726	122.084	122.414	122.732	123.03	123.324
Selected animals: 38/95	92.147	92.138	93.146	94.082	94.949	95.801	96.663	97.494	98.329	99.156	100	101.098	102.106	103.081	104.025	104.946	105.873	106.76	107.599	108.426	109.241	110.037	110.8	111.574	112.31	112.989	113.687	114.366	115.006	115.627	116.203	116.797	117.349	117.896	118.424	118.918	119.38	119.832	120.254	120.669	121.052	121.444	121.813	122.182	122.529	122.852	123.152	123.442	123.723
Selected animals: 36/90	92.147	92.138	93.146	94.082	94.949	95.801	96.663	97.494	98.329	99.156	100	101.116	102.128	103.123	104.084	105.029	105.934	106.827	107.721	108.581	109.433	110.254	111.01	111.774	112.485	113.19	113.883	114.543	115.182	115.798	116.373	116.926	117.468	117.982	118.478	118.972	119.445	119.897	120.339	120.746	121.135	121.526	121.89	122.224	122.561	122.863	123.165	123.45	123.71
Selected animals: 34/85	92.147	92.138	93.146	94.082	94.949	95.801	96.663	97.494	98.329	99.156	100	101.13	102.182	103.206	104.168	105.144	106.076	106.994	107.905	108.771	109.592	110.392	111.17	111.924	112.646	113.359	114.035	114.709	115.335	115.953	116.545	117.121	117.664	118.179	118.658	119.118	119.542	119.978	120.395	120.8	121.174	121.538	121.866	122.198	122.529	122.839	123.123	123.402	123.669
Selected animals: 32/80	92.147	92.138	93.146	94.082	94.949	95.801	96.663	97.494	98.329	99.156	100	101.147	102.224	103.269	104.273	105.271	106.215	107.138	108.03	108.899	109.73	110.531	111.328	112.097	112.81	113.516	114.182	114.834	115.483	116.108	116.7	117.256	117.777	118.255	118.747	119.208	119.646	120.072	120.471	120.88	121.264	121.615	121.948	122.269	122.565	122.842	123.112	123.372	123.623
Selected animals: 30/75	92.147	92.138	93.146	94.082	94.949	95.801	96.663	97.494	98.329	99.156	100	101.171	102.266	103.328	104.347	105.344	106.316	107.256	108.15	109.023	109.879	110.713	111.501	112.267	113.003	113.703	114.363	115.013	115.643	116.242	116.823	117.37	117.881	118.379	118.861	119.31	119.728	120.147	120.528	120.895	121.251	121.599	121.921	122.229	122.511	122.792	123.073	123.315	123.554
Selected animals: 28/70	92.147	92.138	93.146	94.082	94.949	95.801	96.663	97.494	98.329	99.156	100	101.198	102.326	103.402	104.453	105.481	106.455	107.425	108.35	109.23	110.089	110.941	111.748	112.521	113.25	113.961	114.639	115.284	115.895	116.494	117.07	117.594	118.072	118.572	119.047	119.491	119.907	120.299	120.679	121.043	121.38	121.715	122.03	122.335	122.619	122.877	123.127	123.358	123.573
EA with longer-term genetic gain target	92.147	92.138	93.146	94.082	94.949	95.801	96.663	97.494	98.329	99.156	100	101.01	101.977	102.914	103.836	104.754	105.649	106.509	107.35	108.174	108.991	109.771	110.545	111.284	112.045	112.738	113.434	114.094	114.74	115.36	115.969	116.555	117.144	117.697	118.216	118.731	119.23	119.721	120.212	120.667	121.098	121.543	121.969	122.348	122.752	123.128	123.492	123.835	124.177
EA with shorter-term genetic gain target	92.147	92.138	93.146	94.082	94.949	95.801	96.663	97.494	98.329	99.156	100	101.151	102.233	103.308	104.403	105.449	106.43	107.407	108.36	109.267	110.141	110.98	111.83	112.639	113.439	114.198	114.931	115.589	116.249	116.898	117.487	118.048	118.605	119.13	119.645	120.156	120.632	121.094	121.522	121.928	122.314	122.704	123.085	123.429	123.778	124.086	124.407	124.687	124.962
SNP effects known: p^(-1/2)	92.147	92.138	93.146	94.082	94.949	95.801	96.663	97.494	98.329	99.156	100	101.454	102.732	103.974	105.204	106.424	107.626	108.814	109.969	111.12	112.25	113.365	114.443	115.496	116.531	117.549	118.528	119.484	120.42	121.334	122.211	123.068	123.883	124.686	125.466	126.215	126.93	127.623	128.29	128.937	129.563	130.162	130.738	131.299	131.835	132.346	132.837	133.305	133.756
SNP effects known: min(5	p^(-1/2))	92.147	92.138	93.146	94.082	94.949	95.801	96.663	97.494	98.329	99.156	100	101.483	102.77	104.014	105.247	106.455	107.664	108.84	109.992	111.14	112.262	113.375	114.477	115.544	116.587	117.598	118.585	119.558	120.498	121.397	122.279	123.133	123.955	124.742	125.503	126.247	126.964	127.654	128.325	128.962	129.582	130.182	130.75	131.3	131.828	132.333	132.828	133.294
SNP effects known: p^(-1/3)	92.147	92.138	93.146	94.082	94.949	95.801	96.663	97.494	98.329	99.156	100	101.567	102.882	104.166	105.436	106.672	107.905	109.106	110.275	111.414	112.545	113.645	114.719	115.77	116.785	117.777	118.756	119.705	120.626	121.51	122.364	123.192	123.99	124.774	125.521	126.243	126.946	127.625	128.276	128.9	129.497	130.071	130.62	131.149	131.659	132.147	132.621	133.071	133.502
SNP effects known: p^(-1/4)	92.147	92.138	93.146	94.082	94.949	95.801	96.663	97.494	98.329	99.156	100	101.597	102.932	104.225	105.505	106.761	107.988	109.19	110.371	111.522	112.642	113.734	114.814	115.856	116.882	117.869	118.827	119.749	120.656	121.535	122.382	123.204	123.998	124.765	125.496	126.202	126.886	127.542	128.171	128.773	129.362	129.915	130.456	130.968	131.458	131.92	132.37	132.796	133.2
SNP effects known: 0.8 + 0.2 * p^(-1/2)	92.147	92.138	93.146	94.082	94.949	95.801	96.663	97.494	98.329	99.156	100	101.61	102.965	104.271	105.548	106.795	108.012	109.216	110.392	111.537	112.65	113.738	114.799	115.828	116.834	117.805	118.752	119.664	120.551	121.408	122.241	123.044	123.825	124.583	125.311	126.019	126.698	127.349	127.977	128.583	129.16	129.72	130.257	130.77	131.261	131.728	132.166	132.588	132.985
SNP effects known: 0.6 + 0.4 * p^(-1/2)	92.147	92.138	93.146	94.082	94.949	95.801	96.663	97.494	98.329	99.156	100	101.581	102.912	104.198	105.46	106.702	107.922	109.129	110.295	111.459	112.59	113.689	114.759	115.813	116.825	117.811	118.784	119.723	120.622	121.504	122.363	123.183	123.975	124.734	125.471	126.185	126.875	127.535	128.167	128.782	129.374	129.952	130.504	131.03	131.534	132.015	132.475	132.915	133.334
SNP effects known: (pi/2 - asin(sqrt(p))) / sqrt(p*(1-p))	92.147	92.138	93.146	94.082	94.949	95.801	96.663	97.494	98.329	99.156	100	101.342	102.588	103.77	104.971	106.149	107.336	108.495	109.656	110.799	111.933	113.044	114.138	115.201	116.253	117.271	118.271	119.236	120.18	121.096	121.981	122.848	123.7	124.518	125.312	126.081	126.823	127.544	128.241	128.896	129.535	130.153	130.748	131.319	131.869	132.393	132.903	133.389	133.849
I_5 (6-generation in BVE)	92.095	92.094	93.104	94.029	94.929	95.754	96.625	97.477	98.329	99.176	100	101.146	102.183	103.181	104.184	105.159	106.128	107.06	107.971	108.869	109.747	110.617	111.471	112.274	113.077	113.844	114.6	115.32	116.016	116.699	117.362	117.981	118.603	119.192	119.769	120.329	120.861	121.372	121.881	122.331	122.798	123.234	123.653	124.064	124.445	124.808	125.159	125.496	125.829
I_6 (6-generation in BVE)	92.095	92.094	93.104	94.029	94.929	95.754	96.625	97.477	98.329	99.176	100	101.154	102.172	103.178	104.162	105.137	106.101	107.055	107.979	108.879	109.766	110.604	111.429	112.211	113.002	113.758	114.479	115.18	115.871	116.555	117.194	117.809	118.42	119.013	119.595	120.137	120.673	121.195	121.673	122.141	122.601	123.03	123.463	123.865	124.273	124.644	125.007	125.351	125.694
ExpBVSelGrOff (6-generation in BVE)	92.095	92.094	93.104	94.029	94.929	95.754	96.625	97.477	98.329	99.176	100	101.153	102.165	103.177	104.166	105.145	106.093	107.038	107.96	108.851	109.712	110.562	111.376	112.183	112.961	113.713	114.448	115.167	115.872	116.549	117.19	117.812	118.425	119.002	119.581	120.133	120.667	121.177	121.664	122.146	122.597	123.021	123.445	123.842	124.235	124.602	124.959	125.3	125.634
Baseline (6-generation in BVE)	92.095	92.094	93.104	94.029	94.929	95.754	96.625	97.477	98.329	99.176	100	101.158	102.193	103.188	104.18	105.161	106.122	107.082	107.984	108.896	109.76	110.592	111.411	112.219	112.993	113.764	114.515	115.246	115.934	116.588	117.245	117.876	118.5	119.08	119.644	120.196	120.73	121.24	121.734	122.198	122.654	123.081	123.508	123.916	124.317	124.693	125.053	125.392	125.721
OCS - 0.0043	92.147	92.138	93.146	94.082	94.949	95.801	96.663	97.494	98.329	99.156	100	101.031	102.001	102.995	103.908	104.839	105.757	106.629	107.5	108.385	109.229	110.024	110.792	111.579	112.323	113.039	113.726	114.398	115.033	115.652	116.261	116.838	117.398	117.942	118.472	118.972	119.468	119.934	120.381	120.81	121.213	121.613	122.009	122.401	122.747	123.098	123.434	123.743	124.059
inbreeding threshold: 0.003	92.147	92.138	93.146	94.082	94.949	95.801	96.663	97.494	98.329	99.156	100	100.988	101.93	102.855	103.767	104.636	105.513	106.389	107.237	108.062	108.862	109.644	110.386	111.142	111.871	112.562	113.228	113.892	114.522	115.154	115.739	116.342	116.921	117.492	118.037	118.57	119.07	119.556	120.005	120.449	120.891	121.314	121.735	122.125	122.499	122.86	123.221	123.555	123.891
inbreeding threshold: 0.004	92.147	92.138	93.146	94.082	94.949	95.801	96.663	97.494	98.329	99.156	100	101.026	101.996	102.967	103.899	104.785	105.684	106.542	107.406	108.246	109.045	109.85	110.64	111.398	112.121	112.824	113.535	114.193	114.829	115.459	116.056	116.637	117.226	117.791	118.344	118.854	119.34	119.808	120.253	120.678	121.092	121.516	121.927	122.31	122.686	123.041	123.397	123.716	124.037
inbreeding threshold: 0.006	92.147	92.138	93.146	94.082	94.949	95.801	96.663	97.494	98.329	99.156	100	101.091	102.12	103.141	104.128	105.092	106.05	106.977	107.881	108.775	109.632	110.466	111.278	112.059	112.831	113.549	114.3	114.977	115.641	116.263	116.863	117.431	117.968	118.497	119.011	119.489	119.965	120.423	120.84	121.246	121.629	122.005	122.361	122.706	123.023	123.329	123.623	123.914	124.205
OCS - 0.007	92.147	92.138	93.146	94.082	94.949	95.801	96.663	97.494	98.329	99.156	100	101.129	102.172	103.217	104.196	105.174	106.126	107.071	107.961	108.849	109.728	110.579	111.401	112.202	112.944	113.638	114.349	115.032	115.656	116.27	116.851	117.428	117.982	118.509	119.018	119.492	119.953	120.378	120.804	121.186	121.583	121.956	122.315	122.643	122.974	123.283	123.569	123.855	124.13
[truncated: 63 more columns]
