# Supplementary material for: Strategies to improve on selection based on estimated breeding values
Source: Genet Sel Evol. 2026 Feb 14;58:13. doi: 10.1186/s12711-026-01034-z (PMC12922190; doi:10.1186/s12711-026-01034-z)
Supplement: Supplementary file 2 — Supplementary material 2 Inbreeding levels for all considered scenarios per generation. [file 12711_2026_1034_MOESM2_ESM.csv]

	Burn-in 1	Burn-in 2	Burn-in 3	Burn-in 4	Burn-in 5	Burn-in 6	Burn-in 7	Burn-in 8	Burn-in 9	Burn-in 10	Generation 0 (Nucleus)	Generation 1 (Nucleus)	Generation 2 (Nucleus)	Generation 3 (Nucleus)	Generation 4 (Nucleus)	Generation 5 (Nucleus)	Generation 6 (Nucleus)	Generation 7 (Nucleus)	Generation 8 (Nucleus)	Generation 9 (Nucleus)	Generation 10 (Nucleus)	Generation 11 (Nucleus)	Generation 12 (Nucleus)	Generation 13 (Nucleus)	Generation 14 (Nucleus)	Generation 15 (Nucleus)	Generation 16 (Nucleus)	Generation 17 (Nucleus)	Generation 18 (Nucleus)	Generation 19 (Nucleus)	Generation 20 (Nucleus)	Generation 21 (Nucleus)	Generation 22 (Nucleus)	Generation 23 (Nucleus)	Generation 24 (Nucleus)	Generation 25 (Nucleus)	Generation 26 (Nucleus)	Generation 27 (Nucleus)	Generation 28 (Nucleus)	Generation 29 (Nucleus)	Generation 30 (Nucleus)	Generation 31 (Nucleus)	Generation 32 (Nucleus)	Generation 33 (Nucleus)	Generation 34 (Nucleus)	Generation 35 (Nucleus)	Generation 36 (Nucleus)	Generation 37 (Nucleus)	Generation 38 (Nucleus)
Baseline (EBV)	0	0	0.0054	0.0112	0.0171	0.0233	0.0297	0.0366	0.0423	0.0492	0.0561	0.0712	0.0856	0.0995	0.1143	0.1279	0.1433	0.1574	0.1717	0.1873	0.2026	0.2173	0.232	0.2461	0.261	0.2752	0.2892	0.3033	0.3168	0.3306	0.3447	0.3582	0.3716	0.3859	0.3995	0.4142	0.427	0.4406	0.4535	0.4666	0.4793	0.4917	0.5035	0.5155	0.5274	0.5386	0.5504	0.5622	0.5715
inbreeding threshold: 0.005	0	0	0.0053	0.0113	0.0175	0.0241	0.0305	0.0371	0.0436	0.0504	0.0574	0.0662	0.076	0.0871	0.0991	0.1115	0.1248	0.138	0.1515	0.1651	0.1792	0.1935	0.2076	0.222	0.236	0.2505	0.2645	0.2784	0.2923	0.3059	0.3196	0.3328	0.3457	0.3584	0.3708	0.383	0.3955	0.4072	0.4186	0.4301	0.4411	0.4518	0.4625	0.473	0.483	0.4931	0.5027	0.512	0.5215
weight: 0.05 (kinship to top animals)	0	0	0.0054	0.0112	0.0171	0.0233	0.0297	0.0366	0.0423	0.0492	0.0561	0.0696	0.0819	0.0943	0.1063	0.1194	0.1314	0.1438	0.1566	0.1698	0.1826	0.1948	0.2067	0.2204	0.2323	0.2452	0.2569	0.2694	0.2821	0.2945	0.3073	0.3181	0.3295	0.3407	0.3529	0.3648	0.3768	0.3878	0.3993	0.4102	0.4211	0.433	0.4452	0.4549	0.4651	0.4736	0.4828	0.4922	0.5005
kinship to top individuals - index weight: 0.050	0	0	0.0054	0.0112	0.0171	0.0233	0.0297	0.0366	0.0423	0.0492	0.0561	0.0698	0.0834	0.0982	0.1116	0.126	0.1397	0.1536	0.1675	0.1816	0.1954	0.2093	0.2225	0.2372	0.2504	0.2654	0.2786	0.293	0.3074	0.3204	0.3339	0.3473	0.3606	0.3741	0.3876	0.4007	0.4128	0.4251	0.4366	0.4485	0.4602	0.4722	0.4835	0.4973	0.5081	0.5185	0.529	0.5391	0.5494
weight: 0.20 (kinship to top animals)	0	0	0.0054	0.0112	0.0171	0.0233	0.0297	0.0366	0.0423	0.0492	0.0561	0.0655	0.0747	0.0846	0.0943	0.1042	0.1151	0.1252	0.1359	0.1462	0.1564	0.1678	0.1788	0.1903	0.2019	0.213	0.224	0.2346	0.246	0.2563	0.2673	0.2786	0.2897	0.3011	0.3119	0.3229	0.3334	0.3442	0.3546	0.3645	0.3744	0.3842	0.3943	0.4039	0.4133	0.4221	0.431	0.4405	0.4496
weight: 0.05 (kinship to population)	0	0	0.0054	0.0112	0.0171	0.0233	0.0297	0.0366	0.0423	0.0492	0.0561	0.0703	0.084	0.0983	0.1118	0.1247	0.1397	0.1536	0.1696	0.1837	0.1966	0.2112	0.2255	0.2404	0.2553	0.2702	0.2851	0.2993	0.3135	0.327	0.3405	0.3545	0.3679	0.3817	0.3945	0.4073	0.419	0.4329	0.4442	0.4548	0.4665	0.4779	0.4887	0.5004	0.5118	0.5228	0.5338	0.5442	0.5553
weight: 0.20 (kinship to population)	0	0	0.0054	0.0112	0.0171	0.0233	0.0297	0.0366	0.0423	0.0492	0.0561	0.0675	0.0788	0.0903	0.1011	0.1123	0.1239	0.137	0.1488	0.1608	0.1725	0.1864	0.198	0.2115	0.2247	0.2356	0.2477	0.26	0.2723	0.2842	0.2968	0.3093	0.3214	0.3338	0.3444	0.3567	0.3685	0.3803	0.3919	0.4021	0.4132	0.4236	0.4346	0.4444	0.4548	0.4652	0.4755	0.4848	0.4942
kinship to top individuals - index weight: 0.025	0	0	0.0054	0.0112	0.0171	0.0233	0.0297	0.0366	0.0423	0.0492	0.0561	0.0707	0.0846	0.0977	0.111	0.1257	0.14	0.155	0.1689	0.1832	0.1982	0.2124	0.2276	0.2415	0.256	0.2693	0.2838	0.299	0.3129	0.3268	0.3399	0.3548	0.3685	0.3827	0.3964	0.41	0.4231	0.4371	0.4496	0.4625	0.4741	0.4858	0.4976	0.5091	0.5205	0.532	0.5431	0.554	0.5637
kinship to top individuals - index weight: 0.075	0	0	0.0054	0.0112	0.0171	0.0233	0.0297	0.0366	0.0423	0.0492	0.0561	0.0693	0.082	0.0958	0.1081	0.1208	0.1332	0.1454	0.1596	0.1736	0.1866	0.2008	0.2141	0.2282	0.2424	0.2559	0.2689	0.2825	0.2968	0.3103	0.3245	0.338	0.3505	0.3635	0.3759	0.3882	0.4011	0.4132	0.4268	0.4391	0.4488	0.4605	0.4722	0.4838	0.4939	0.5048	0.5155	0.526	0.536
kinship to top individuals - index weight: 0.100	0	0	0.0054	0.0112	0.0171	0.0233	0.0297	0.0366	0.0423	0.0492	0.0561	0.0688	0.0808	0.0932	0.1055	0.1187	0.1309	0.1429	0.1561	0.1693	0.1828	0.196	0.2084	0.2222	0.2342	0.2474	0.2604	0.2739	0.2863	0.2998	0.3123	0.3261	0.3394	0.3525	0.3647	0.3774	0.3898	0.4012	0.4123	0.4226	0.4339	0.4458	0.4573	0.4676	0.4796	0.4914	0.5021	0.5124	0.5226
kinship to top individuals - index weight: 0.125	0	0	0.0054	0.0112	0.0171	0.0233	0.0297	0.0366	0.0423	0.0492	0.0561	0.0683	0.0803	0.0926	0.1035	0.1153	0.1272	0.1394	0.1521	0.1639	0.1769	0.1897	0.2021	0.2147	0.2279	0.2408	0.2537	0.2676	0.28	0.2937	0.3058	0.3188	0.3314	0.3435	0.3561	0.3676	0.3798	0.3912	0.403	0.4142	0.4248	0.4364	0.4477	0.4592	0.4697	0.4799	0.4896	0.4991	0.5096
kinship to top individuals - index weight: 0.150	0	0	0.0054	0.0112	0.0171	0.0233	0.0297	0.0366	0.0423	0.0492	0.0561	0.0678	0.0785	0.0901	0.1012	0.1126	0.1242	0.1359	0.1484	0.1604	0.1727	0.1849	0.1978	0.2103	0.223	0.2352	0.2469	0.2589	0.2719	0.2834	0.2954	0.3083	0.3194	0.3321	0.3438	0.3554	0.3659	0.3779	0.3888	0.4001	0.411	0.4224	0.4327	0.4428	0.4532	0.4638	0.4739	0.4834	0.4926
kinship to top individuals - index weight: 0.175	0	0	0.0054	0.0112	0.0171	0.0233	0.0297	0.0366	0.0423	0.0492	0.0561	0.0664	0.0779	0.0883	0.0987	0.109	0.1202	0.1315	0.1432	0.1553	0.1675	0.1784	0.1904	0.2027	0.2146	0.2273	0.2397	0.2508	0.2633	0.2754	0.2871	0.2982	0.3098	0.3205	0.3323	0.343	0.3541	0.3659	0.376	0.3864	0.3968	0.4073	0.4182	0.4281	0.4384	0.4475	0.4578	0.4682	0.4784
kinship to top individuals - index weight: 0.250	0	0	0.0054	0.0112	0.0171	0.0233	0.0297	0.0366	0.0423	0.0492	0.0561	0.0644	0.0734	0.0827	0.0911	0.1004	0.1096	0.1193	0.1288	0.1385	0.1483	0.1585	0.1683	0.1784	0.1888	0.1988	0.2089	0.2193	0.2301	0.2398	0.25	0.2608	0.2705	0.2811	0.2906	0.3005	0.3108	0.3202	0.3306	0.3401	0.3494	0.3587	0.368	0.3779	0.3869	0.3954	0.4044	0.4131	0.423
kinship to top individuals - index weight: 0.300	0	0	0.0054	0.0112	0.0171	0.0233	0.0297	0.0366	0.0423	0.0492	0.0561	0.0634	0.0713	0.0794	0.0878	0.0961	0.1047	0.1126	0.1211	0.1307	0.1393	0.1485	0.1574	0.1665	0.1761	0.1849	0.1948	0.2043	0.214	0.223	0.2317	0.2417	0.2509	0.2606	0.2699	0.2793	0.2885	0.2975	0.3063	0.3156	0.3242	0.3329	0.3408	0.3494	0.3576	0.3659	0.3746	0.3822	0.3897
kinship to top individuals - index weight: 0.400	0	0	0.0054	0.0112	0.0171	0.0233	0.0297	0.0366	0.0423	0.0492	0.0561	0.0616	0.0684	0.0749	0.0812	0.0881	0.0952	0.1024	0.1098	0.1169	0.1239	0.1311	0.1385	0.1463	0.154	0.1619	0.1691	0.1769	0.1847	0.1928	0.2005	0.2077	0.2148	0.2229	0.2308	0.2387	0.2462	0.2535	0.261	0.2683	0.2759	0.2828	0.2897	0.2969	0.304	0.311	0.3184	0.3252	0.3323
kinship to top individuals - index weight: 0.500	0	0	0.0054	0.0112	0.0171	0.0233	0.0297	0.0366	0.0423	0.0492	0.0561	0.061	0.0679	0.0742	0.0805	0.0875	0.0939	0.1009	0.1067	0.1135	0.1203	0.1273	0.1338	0.1404	0.1471	0.1537	0.1611	0.1672	0.1747	0.1806	0.1877	0.1942	0.2015	0.2077	0.215	0.2222	0.229	0.236	0.243	0.2494	0.2563	0.2626	0.2701	0.276	0.2825	0.2892	0.2956	0.3016	0.3082
Avoid matings no fullsib-matings	0	0	0.0054	0.0112	0.0171	0.0233	0.0297	0.0366	0.0423	0.0492	0.0561	0.0708	0.0847	0.0988	0.1133	0.1276	0.1423	0.1573	0.1727	0.1863	0.2007	0.2152	0.2302	0.2463	0.2611	0.2762	0.2914	0.3055	0.3198	0.3338	0.3473	0.3622	0.3752	0.3892	0.4029	0.4158	0.4286	0.441	0.4538	0.4654	0.4774	0.4886	0.5017	0.5131	0.5255	0.5372	0.5478	0.5595	0.5695
Avoid matings no halfsib-matings	0	0	0.0054	0.0112	0.0171	0.0233	0.0297	0.0366	0.0423	0.0492	0.0561	0.0624	0.0766	0.0894	0.1025	0.1168	0.1292	0.1429	0.1572	0.1711	0.1846	0.1992	0.2139	0.228	0.2425	0.2561	0.2698	0.2838	0.2962	0.3093	0.3229	0.3363	0.3485	0.3612	0.3733	0.3865	0.398	0.4102	0.4229	0.4353	0.4458	0.4568	0.4679	0.4791	0.49	0.5011	0.5114	0.5213	0.5316
Avoid matings inbreeding quantile: 0.90	0	0	0.0054	0.0112	0.0171	0.0233	0.0297	0.0366	0.0423	0.0492	0.0561	0.061	0.0749	0.0869	0.1006	0.1133	0.1267	0.1404	0.1548	0.1683	0.1835	0.1975	0.2114	0.2257	0.2396	0.2536	0.2673	0.2809	0.2948	0.3082	0.3209	0.3353	0.3481	0.3607	0.3726	0.3858	0.3977	0.4095	0.4218	0.4338	0.4447	0.4557	0.4669	0.4779	0.4886	0.4993	0.5099	0.52	0.5303
Avoid matings inbreeding quantile: 0.50	0	0	0.0054	0.0112	0.0171	0.0233	0.0297	0.0366	0.0423	0.0492	0.0561	0.0504	0.0611	0.0729	0.0844	0.096	0.1082	0.1205	0.1329	0.1462	0.1587	0.1712	0.1844	0.1975	0.2092	0.2216	0.2349	0.2471	0.26	0.2719	0.2844	0.296	0.3081	0.3199	0.3317	0.343	0.3548	0.3652	0.376	0.3879	0.3995	0.4105	0.4215	0.4322	0.443	0.4528	0.4625	0.4724	0.4821
Avoid matings inbreeding quantile: 0.25	0	0	0.0054	0.0112	0.0171	0.0233	0.0297	0.0366	0.0423	0.0492	0.0561	0.0467	0.0561	0.0679	0.0804	0.094	0.1068	0.1198	0.1327	0.1463	0.1594	0.1733	0.1873	0.2007	0.2142	0.2284	0.2415	0.2547	0.2672	0.2798	0.2927	0.306	0.3187	0.3311	0.3436	0.3567	0.367	0.3792	0.3913	0.4025	0.414	0.425	0.4353	0.4455	0.4566	0.4674	0.4778	0.4884	0.4975
Avoid matings inbreeding quantile: 0.10	0	0	0.0054	0.0112	0.0171	0.0233	0.0297	0.0366	0.0423	0.0492	0.0561	0.0436	0.0531	0.0655	0.0811	0.097	0.1133	0.1296	0.1454	0.1635	0.1792	0.1977	0.2145	0.2309	0.2467	0.2645	0.2799	0.2969	0.3134	0.3309	0.3471	0.3625	0.3784	0.3932	0.4079	0.4221	0.4368	0.4503	0.4625	0.4758	0.4887	0.5014	0.5158	0.5269	0.5398	0.5507	0.5628	0.5726	0.5846
Avoid matings kinship quantile: 0.90	0	0	0.0054	0.0112	0.0171	0.0233	0.0297	0.0366	0.0423	0.0492	0.0561	0.0686	0.0815	0.0942	0.1066	0.1213	0.1339	0.1483	0.1619	0.1754	0.1897	0.2033	0.2163	0.2298	0.2444	0.2589	0.2722	0.2857	0.2989	0.3122	0.3251	0.339	0.3523	0.3662	0.3802	0.3932	0.4061	0.4186	0.4308	0.442	0.4538	0.4657	0.4775	0.4888	0.4994	0.5096	0.52	0.5309	0.5419
Avoid matings kinship quantile: 0.50	0	0	0.0054	0.0112	0.0171	0.0233	0.0297	0.0366	0.0423	0.0492	0.0561	0.0656	0.078	0.0905	0.1041	0.1172	0.1308	0.1438	0.1595	0.1731	0.1881	0.2021	0.216	0.2302	0.2452	0.2598	0.2725	0.287	0.3003	0.3151	0.3292	0.3419	0.3561	0.3697	0.3824	0.3968	0.409	0.4198	0.4327	0.4451	0.4575	0.4694	0.4809	0.4915	0.5027	0.5139	0.525	0.5366	0.5476
Avoid matings kinship quantile: 0.25	0	0	0.0054	0.0112	0.0171	0.0233	0.0297	0.0366	0.0423	0.0492	0.0561	0.0657	0.0821	0.0972	0.1134	0.128	0.1444	0.1613	0.178	0.1933	0.2105	0.2267	0.2427	0.2596	0.2756	0.2912	0.3106	0.3274	0.3418	0.3594	0.3755	0.3913	0.407	0.4214	0.4366	0.4508	0.4654	0.4784	0.4929	0.5063	0.5197	0.532	0.5456	0.5581	0.5699	0.5817	0.5925	0.6034	0.6155
Avoid matings kinship quantile: 0.10	0	0	0.0054	0.0112	0.0171	0.0233	0.0297	0.0366	0.0423	0.0492	0.0561	0.0664	0.0922	0.1102	0.133	0.1506	0.1804	0.1987	0.2239	0.2441	0.2707	0.2957	0.3121	0.3372	0.3574	0.384	0.4017	0.4236	0.4411	0.4611	0.4802	0.4982	0.5162	0.5345	0.5556	0.5699	0.5866	0.6024	0.617	0.6327	0.646	0.6591	0.6733	0.6857	0.6998	0.7115	0.7234	0.7362	0.7462
Avoid matings inbreeding quantile: 0.80	0	0	0.0054	0.0112	0.0171	0.0233	0.0297	0.0366	0.0423	0.0492	0.0561	0.0571	0.0702	0.0825	0.0954	0.1083	0.1212	0.1335	0.1464	0.1593	0.1727	0.185	0.1986	0.2118	0.2244	0.2377	0.2506	0.2629	0.2762	0.2895	0.3021	0.3149	0.3272	0.3399	0.3522	0.3652	0.3773	0.3887	0.4005	0.4114	0.4232	0.435	0.4454	0.4569	0.4672	0.4766	0.487	0.4963	0.5061
Avoid matings inbreeding quantile: 0.70	0	0	0.0054	0.0112	0.0171	0.0233	0.0297	0.0366	0.0423	0.0492	0.0561	0.0543	0.0674	0.0798	0.0917	0.1042	0.116	0.129	0.1415	0.1553	0.1677	0.1803	0.1935	0.206	0.2193	0.2314	0.2447	0.2573	0.2695	0.282	0.2949	0.3081	0.3209	0.3331	0.3457	0.3582	0.3697	0.381	0.3919	0.4031	0.4141	0.4243	0.4354	0.4456	0.4557	0.4675	0.4776	0.4884	0.4983
Avoid matings inbreeding quantile: 0.60	0	0	0.0054	0.0112	0.0171	0.0233	0.0297	0.0366	0.0423	0.0492	0.0561	0.0521	0.064	0.0755	0.0868	0.0987	0.1108	0.1233	0.1359	0.148	0.1603	0.1735	0.186	0.1989	0.2117	0.225	0.2378	0.2508	0.263	0.2752	0.2872	0.2998	0.3121	0.3244	0.336	0.3475	0.3593	0.371	0.3827	0.3939	0.4047	0.4161	0.4266	0.437	0.4471	0.4572	0.4668	0.4763	0.4861
Avoid matings inbreeding quantile: 0.40	0	0	0.0054	0.0112	0.0171	0.0233	0.0297	0.0366	0.0423	0.0492	0.0561	0.0489	0.0593	0.071	0.083	0.0949	0.1071	0.1194	0.1325	0.145	0.1578	0.1707	0.1832	0.196	0.2088	0.2213	0.234	0.2473	0.2601	0.2722	0.2844	0.2967	0.3089	0.3214	0.3331	0.3442	0.3565	0.368	0.3795	0.3901	0.4005	0.4113	0.4216	0.432	0.4421	0.453	0.4628	0.4729	0.4825
Avoid matings inbreeding quantile: 0.30	0	0	0.0054	0.0112	0.0171	0.0233	0.0297	0.0366	0.0423	0.0492	0.0561	0.0473	0.0572	0.0685	0.0817	0.0936	0.1061	0.1185	0.1315	0.1442	0.1574	0.1705	0.1839	0.1966	0.2102	0.2237	0.2369	0.2488	0.2619	0.2753	0.2879	0.3013	0.314	0.3257	0.3385	0.3506	0.3626	0.3749	0.3861	0.398	0.4088	0.4198	0.4303	0.4415	0.453	0.4639	0.474	0.4842	0.4937
Avoid matings inbreeding quantile: 0.20	0	0	0.0054	0.0112	0.0171	0.0233	0.0297	0.0366	0.0423	0.0492	0.0561	0.0457	0.0552	0.0671	0.0797	0.0925	0.1067	0.1197	0.1328	0.1468	0.1603	0.1742	0.1878	0.2025	0.2156	0.2305	0.2439	0.2576	0.271	0.2842	0.2974	0.3107	0.3239	0.3364	0.3497	0.3624	0.3748	0.387	0.3985	0.4102	0.4226	0.4339	0.4456	0.4563	0.4673	0.4781	0.4896	0.4995	0.5094
Avoid matings kinship quantile: 0.80	0	0	0.0054	0.0112	0.0171	0.0233	0.0297	0.0366	0.0423	0.0492	0.0561	0.0673	0.0799	0.0923	0.105	0.1184	0.131	0.1442	0.1569	0.1706	0.1834	0.1976	0.2118	0.2247	0.2387	0.2529	0.2664	0.28	0.293	0.3074	0.3201	0.3333	0.3466	0.3591	0.373	0.3861	0.3979	0.4094	0.4218	0.4334	0.4448	0.4577	0.4687	0.4798	0.491	0.5022	0.5129	0.5231	0.5349
Avoid matings kinship quantile: 0.70	0	0	0.0054	0.0112	0.0171	0.0233	0.0297	0.0366	0.0423	0.0492	0.0561	0.0665	0.0789	0.0907	0.1039	0.1163	0.1292	0.1416	0.1554	0.1687	0.1835	0.1972	0.212	0.2262	0.2385	0.2513	0.2646	0.2772	0.2911	0.305	0.3181	0.3308	0.3435	0.3574	0.3698	0.3825	0.3954	0.4072	0.4191	0.4308	0.4414	0.4532	0.4635	0.4753	0.4879	0.4994	0.5092	0.5196	0.5302
Avoid matings kinship quantile: 0.60	0	0	0.0054	0.0112	0.0171	0.0233	0.0297	0.0366	0.0423	0.0492	0.0561	0.066	0.078	0.0898	0.1025	0.1155	0.1282	0.1416	0.1549	0.1683	0.1818	0.1952	0.2094	0.2241	0.2385	0.2524	0.266	0.2801	0.2953	0.3089	0.3221	0.3355	0.3488	0.3624	0.3761	0.3893	0.401	0.4144	0.4266	0.4385	0.4503	0.4606	0.4723	0.484	0.494	0.5059	0.5173	0.5282	0.5394
Avoid matings kinship quantile: 0.40	0	0	0.0054	0.0112	0.0171	0.0233	0.0297	0.0366	0.0423	0.0492	0.0561	0.0653	0.0789	0.0922	0.1071	0.1197	0.1344	0.1487	0.1638	0.1783	0.1931	0.208	0.2227	0.2382	0.2533	0.2673	0.2826	0.2978	0.3118	0.3262	0.3392	0.3539	0.3692	0.3829	0.3963	0.4099	0.4241	0.436	0.4491	0.4625	0.4745	0.4866	0.4992	0.5108	0.5221	0.5322	0.5439	0.5549	0.5653
Avoid matings kinship quantile: 0.30	0	0	0.0054	0.0112	0.0171	0.0233	0.0297	0.0366	0.0423	0.0492	0.0561	0.0652	0.08	0.0948	0.1113	0.1234	0.1402	0.157	0.1733	0.1883	0.205	0.2196	0.2371	0.2527	0.2696	0.2866	0.3037	0.3191	0.3343	0.3511	0.3649	0.3792	0.395	0.4092	0.424	0.4372	0.4509	0.4643	0.4799	0.4932	0.507	0.5194	0.5326	0.5456	0.557	0.5687	0.5786	0.5907	0.6015
Avoid matings kinship quantile: 0.20	0	0	0.0054	0.0112	0.0171	0.0233	0.0297	0.0366	0.0423	0.0492	0.0561	0.0656	0.0834	0.1003	0.1171	0.1337	0.1527	0.1695	0.1872	0.2063	0.2234	0.2412	0.2602	0.2792	0.2976	0.3142	0.3333	0.3507	0.3679	0.3853	0.4011	0.4162	0.4323	0.4472	0.4635	0.477	0.4931	0.5074	0.5215	0.5353	0.5493	0.5619	0.5738	0.5866	0.6001	0.6123	0.6243	0.6362	0.6468
p^(-1/2)	0	0	0.0053	0.0113	0.0175	0.0241	0.0305	0.0371	0.0436	0.0504	0.0574	0.071	0.0836	0.0959	0.1083	0.1209	0.1335	0.1461	0.1587	0.1716	0.1845	0.1972	0.21	0.2226	0.2353	0.2482	0.2603	0.2731	0.2855	0.2977	0.3098	0.3216	0.3336	0.3451	0.3567	0.3685	0.3798	0.3911	0.4021	0.4132	0.4239	0.4347	0.4455	0.4553	0.4653	0.475	0.4845	0.4942	0.5034
min(5	p^(-1/2))	0	0	0.0053	0.0113	0.0175	0.0241	0.0305	0.0371	0.0436	0.0504	0.0574	0.0711	0.0841	0.0964	0.1091	0.1217	0.1344	0.1472	0.1599	0.1728	0.1858	0.1985	0.2112	0.2237	0.2365	0.2494	0.2621	0.2752	0.2876	0.3001	0.3122	0.3245	0.3366	0.3482	0.3599	0.3713	0.3829	0.394	0.4052	0.4162	0.4273	0.4379	0.4485	0.4584	0.4686	0.4783	0.488	0.497
p^(-1/3)	0	0	0.0053	0.0113	0.0175	0.0241	0.0305	0.0371	0.0436	0.0504	0.0574	0.0714	0.0848	0.0977	0.1109	0.124	0.1371	0.1504	0.1639	0.1775	0.191	0.2047	0.218	0.2316	0.2452	0.2584	0.272	0.2854	0.2987	0.312	0.3249	0.3381	0.3507	0.3633	0.3752	0.3876	0.3998	0.4119	0.4237	0.435	0.4463	0.4574	0.4687	0.4795	0.4902	0.5004	0.5106	0.5209	0.5309
p^(-1/4)	0	0	0.0053	0.0113	0.0175	0.0241	0.0305	0.0371	0.0436	0.0504	0.0574	0.0717	0.0855	0.0986	0.1121	0.1259	0.1397	0.1538	0.1676	0.1814	0.1954	0.2092	0.2234	0.2373	0.2511	0.265	0.2786	0.2924	0.3061	0.3197	0.3331	0.3461	0.3592	0.3717	0.3842	0.3966	0.409	0.4214	0.433	0.4447	0.4564	0.4679	0.4792	0.4901	0.5008	0.5114	0.5218	0.5318	0.5417
0.8 + 0.2 * p^(-1/2)	0	0	0.0053	0.0113	0.0175	0.0241	0.0305	0.0371	0.0436	0.0504	0.0574	0.0719	0.086	0.0996	0.1135	0.1272	0.1414	0.1556	0.1699	0.1843	0.1986	0.2128	0.2274	0.2418	0.2561	0.2707	0.2851	0.2991	0.3131	0.3269	0.3404	0.3542	0.3677	0.3804	0.3935	0.4064	0.419	0.4313	0.4437	0.4556	0.4676	0.4792	0.4908	0.5017	0.5131	0.5238	0.5344	0.5446	0.5546
0.6 + 0.4 * p^(-1/2)	0	0	0.0053	0.0113	0.0175	0.0241	0.0305	0.0371	0.0436	0.0504	0.0574	0.0716	0.085	0.098	0.1108	0.1244	0.1375	0.151	0.1645	0.178	0.1921	0.2058	0.2196	0.234	0.248	0.2621	0.2757	0.2892	0.3026	0.316	0.3294	0.3425	0.3551	0.3678	0.3806	0.3927	0.4051	0.4172	0.4292	0.4408	0.4523	0.4638	0.4748	0.4857	0.4964	0.5072	0.5175	0.5275	0.5374
pi/2 - asin(sqrt(p))) / sqrt(p*(1-p)))	0	0	0.0053	0.0113	0.0175	0.0241	0.0305	0.0371	0.0436	0.0504	0.0574	0.0705	0.0831	0.0948	0.1068	0.1189	0.131	0.1431	0.1554	0.1677	0.1799	0.1923	0.2045	0.2167	0.2288	0.2409	0.2529	0.2648	0.2767	0.2884	0.2999	0.3118	0.3233	0.3346	0.3456	0.3565	0.3675	0.3783	0.3891	0.3994	0.4096	0.4195	0.429	0.4388	0.4482	0.4576	0.4672	0.4764	0.4858
ExpBVSelGrOff	0	0	0.0051	0.0112	0.0177	0.0241	0.0306	0.0371	0.0441	0.0511	0.0579	0.074	0.0891	0.1036	0.1189	0.133	0.1491	0.1651	0.1802	0.195	0.2109	0.2256	0.2411	0.2555	0.2718	0.2867	0.3012	0.3168	0.3306	0.3452	0.3587	0.3732	0.3876	0.4014	0.4158	0.4292	0.4411	0.453	0.4663	0.4782	0.4922	0.5046	0.5167	0.5276	0.539	0.5501	0.5604	0.5709	0.581
I_5	0	0	0.0051	0.0112	0.0177	0.0241	0.0306	0.0371	0.0441	0.0511	0.0579	0.0739	0.0889	0.1042	0.1184	0.1326	0.1468	0.1618	0.1771	0.1931	0.2083	0.2227	0.2376	0.2525	0.2679	0.2834	0.2989	0.314	0.3292	0.3437	0.3582	0.3729	0.3882	0.4017	0.4158	0.4296	0.444	0.4568	0.4687	0.4808	0.4929	0.5053	0.5162	0.5274	0.5391	0.5504	0.5609	0.5717	0.582
I_6	0	0	0.0051	0.0111	0.0177	0.0242	0.0306	0.0371	0.0441	0.0512	0.058	0.0737	0.0896	0.1052	0.1187	0.1327	0.148	0.1629	0.178	0.1944	0.2087	0.2241	0.2388	0.2542	0.2685	0.2827	0.2982	0.3119	0.3264	0.3411	0.3544	0.3686	0.3825	0.3967	0.4113	0.4245	0.437	0.449	0.4614	0.4732	0.4866	0.4973	0.5082	0.52	0.5317	0.5436	0.5538	0.565	0.5749
AlphaMateAngle: 5	0	0	0.0049	0.0112	0.0173	0.0235	0.0301	0.0368	0.0444	0.051	0.0578	0.0724	0.0852	0.0991	0.1127	0.1268	0.1413	0.1566	0.1691	0.1828	0.1978	0.2129	0.2271	0.2401	0.255	0.2705	0.2838	0.2963	0.31	0.3225	0.3379	0.3506	0.3638	0.3757	0.3865	0.3991	0.4113	0.4245	0.4374	0.4477	0.4609	0.4714	0.4828	0.4945	0.5045	0.5148	0.5248	0.5341	0.5442
AlphaMateAngle: 15	0	0	0.0049	0.0112	0.0173	0.0235	0.0301	0.0368	0.0444	0.051	0.0578	0.0699	0.0824	0.0944	0.1063	0.1175	0.1296	0.1423	0.1545	0.166	0.1782	0.1905	0.2031	0.2152	0.228	0.2409	0.2534	0.2656	0.2776	0.2904	0.3027	0.3144	0.3258	0.337	0.3494	0.3613	0.3722	0.3836	0.3947	0.4065	0.418	0.4285	0.4386	0.4484	0.4597	0.4705	0.4812	0.4912	0.5014
AlphaMateAngle: 30	0	0	0.0049	0.0112	0.0173	0.0235	0.0301	0.0368	0.0444	0.051	0.0578	0.0671	0.0761	0.0851	0.0947	0.1036	0.1133	0.1226	0.1326	0.1438	0.1539	0.1646	0.1749	0.1853	0.1953	0.2058	0.2161	0.2267	0.2377	0.2473	0.2582	0.2675	0.278	0.2876	0.2978	0.3066	0.3164	0.3258	0.3339	0.3437	0.3527	0.3624	0.3711	0.3808	0.3891	0.3983	0.407	0.4158	0.4244
AlphaMateAngle: 45	0	0	0.0049	0.0112	0.0173	0.0235	0.0301	0.0368	0.0444	0.051	0.0578	0.0641	0.0712	0.0773	0.0836	0.0904	0.0972	0.104	0.1099	0.1167	0.1238	0.1305	0.1377	0.1455	0.1522	0.1591	0.1669	0.1743	0.181	0.1882	0.1961	0.2036	0.2109	0.2178	0.2254	0.2325	0.2402	0.2471	0.2549	0.262	0.2684	0.2756	0.283	0.29	0.297	0.3036	0.3106	0.317	0.3238
Selected animals: 50/125	0	0	0.0054	0.0112	0.0171	0.0233	0.0297	0.0366	0.0423	0.0492	0.0561	0.07	0.081	0.0926	0.1045	0.1159	0.1272	0.1378	0.1488	0.1608	0.1736	0.185	0.1965	0.2084	0.2194	0.2308	0.2427	0.2544	0.2665	0.2785	0.2901	0.3022	0.3144	0.3263	0.3374	0.3485	0.3599	0.3697	0.3806	0.3913	0.4017	0.412	0.4227	0.433	0.4433	0.4536	0.4631	0.4725	0.4814
Selected animals: 45/112	0	0	0.0054	0.0112	0.0171	0.0233	0.0297	0.0366	0.0423	0.0492	0.0561	0.0703	0.0825	0.0949	0.108	0.1206	0.1321	0.1448	0.1572	0.1708	0.185	0.1994	0.2122	0.2254	0.2394	0.2533	0.2659	0.2796	0.2932	0.3058	0.3189	0.3322	0.3458	0.3584	0.3713	0.3821	0.3941	0.4063	0.418	0.4292	0.44	0.4503	0.4612	0.4731	0.4835	0.4939	0.505	0.5154	0.5258
Selected animals: 42/105	0	0	0.0054	0.0112	0.0171	0.0233	0.0297	0.0366	0.0423	0.0492	0.0561	0.0708	0.0853	0.0977	0.1122	0.1261	0.1415	0.1565	0.1694	0.1824	0.196	0.2098	0.2245	0.2383	0.2524	0.2663	0.2797	0.2937	0.3088	0.3229	0.336	0.3489	0.3627	0.3759	0.3908	0.4035	0.4169	0.4294	0.4418	0.4542	0.4658	0.4777	0.489	0.5005	0.5113	0.5227	0.5338	0.5433	0.5529
Selected animals: 38/95	0	0	0.0054	0.0112	0.0171	0.0233	0.0297	0.0366	0.0423	0.0492	0.0561	0.0712	0.0867	0.1023	0.1171	0.132	0.1474	0.1621	0.1781	0.1938	0.2088	0.2252	0.2406	0.2559	0.2709	0.2867	0.3016	0.3166	0.3313	0.3463	0.3603	0.3747	0.3896	0.4055	0.4206	0.4343	0.447	0.4608	0.4728	0.4855	0.4978	0.5117	0.5241	0.537	0.5495	0.5607	0.5722	0.584	0.5947
Selected animals: 36/90	0	0	0.0054	0.0112	0.0171	0.0233	0.0297	0.0366	0.0423	0.0492	0.0561	0.0716	0.0873	0.1028	0.1194	0.1345	0.1509	0.1675	0.184	0.2009	0.2176	0.2348	0.2511	0.269	0.2851	0.3023	0.3188	0.3338	0.3495	0.3643	0.3797	0.395	0.4097	0.4248	0.4405	0.4551	0.4674	0.4813	0.4966	0.5087	0.5214	0.5346	0.5478	0.5595	0.5721	0.5831	0.5949	0.6051	0.6166
Selected animals: 34/85	0	0	0.0054	0.0112	0.0171	0.0233	0.0297	0.0366	0.0423	0.0492	0.0561	0.0725	0.0891	0.1052	0.1217	0.1386	0.1578	0.1744	0.1909	0.2096	0.2284	0.2464	0.263	0.2806	0.2994	0.3165	0.3336	0.3513	0.368	0.3856	0.4012	0.4175	0.4326	0.4486	0.4636	0.4782	0.4922	0.5056	0.5199	0.5333	0.5467	0.5598	0.5725	0.5857	0.5978	0.61	0.6224	0.6324	0.6442
Selected animals: 32/80	0	0	0.0054	0.0112	0.0171	0.0233	0.0297	0.0366	0.0423	0.0492	0.0561	0.0726	0.0897	0.1081	0.1278	0.1466	0.1647	0.1835	0.2035	0.223	0.2408	0.2592	0.2781	0.2961	0.3148	0.3324	0.3489	0.365	0.3818	0.399	0.4165	0.434	0.4488	0.4646	0.4808	0.4957	0.5122	0.527	0.541	0.5544	0.5683	0.5823	0.5955	0.6078	0.6207	0.6329	0.644	0.655	0.6662
Selected animals: 30/75	0	0	0.0054	0.0112	0.0171	0.0233	0.0297	0.0366	0.0423	0.0492	0.0561	0.073	0.0919	0.1123	0.1311	0.1514	0.1709	0.1903	0.2089	0.2295	0.2485	0.2689	0.2882	0.3073	0.3281	0.3481	0.3662	0.384	0.401	0.4187	0.4379	0.4542	0.4711	0.4889	0.5057	0.5224	0.5364	0.5521	0.5667	0.5815	0.5955	0.6084	0.6223	0.6344	0.6468	0.6593	0.6719	0.6833	0.6935
Selected animals: 28/70	0	0	0.0054	0.0112	0.0171	0.0233	0.0297	0.0366	0.0423	0.0492	0.0561	0.0734	0.0942	0.1158	0.1362	0.1551	0.176	0.1982	0.2203	0.2416	0.2641	0.285	0.3066	0.3252	0.3476	0.3682	0.3886	0.4079	0.4245	0.4424	0.4605	0.4772	0.4946	0.5108	0.5284	0.545	0.562	0.5764	0.5911	0.6057	0.6196	0.6336	0.6467	0.6594	0.6722	0.6853	0.6962	0.7075	0.7187
EA with longer-term genetic gain target	0	0	0.0054	0.0112	0.0171	0.0233	0.0297	0.0366	0.0423	0.0492	0.0561	0.0513	0.0597	0.0685	0.0769	0.0859	0.0946	0.103	0.1123	0.1218	0.1312	0.1408	0.1507	0.1597	0.169	0.1781	0.1872	0.1965	0.2057	0.2147	0.2236	0.2326	0.2413	0.2504	0.2588	0.2676	0.2757	0.2838	0.2924	0.3009	0.3089	0.3168	0.3244	0.332	0.3393	0.347	0.3544	0.3611	0.3683
EA with shorter-term genetic gain target	0	0	0.0054	0.0112	0.0171	0.0233	0.0297	0.0366	0.0423	0.0492	0.0561	0.048	0.0565	0.0679	0.0819	0.0962	0.1112	0.126	0.1417	0.1559	0.1706	0.1858	0.201	0.2163	0.2317	0.2474	0.263	0.277	0.291	0.3049	0.3185	0.3325	0.3457	0.3592	0.3724	0.3846	0.3969	0.4095	0.4215	0.4334	0.4438	0.4545	0.465	0.475	0.486	0.4963	0.5058	0.5155	0.5247
SNP effects known: p^(-1/2)	0	0	0.0054	0.0112	0.0171	0.0233	0.0297	0.0366	0.0423	0.0492	0.0561	0.065	0.0718	0.0789	0.0857	0.093	0.1003	0.1086	0.1164	0.1244	0.1333	0.1417	0.1504	0.1589	0.168	0.1776	0.1862	0.1955	0.205	0.2141	0.2231	0.2325	0.2423	0.2522	0.2615	0.2704	0.2796	0.2889	0.2976	0.3068	0.3157	0.3242	0.3328	0.3417	0.3506	0.3593	0.3677	0.3763	0.3841
SNP effects known: min(5	p^(-1/2))	0	0	0.0054	0.0112	0.0171	0.0233	0.0297	0.0366	0.0423	0.0492	0.0561	0.0654	0.0721	0.0788	0.0853	0.0931	0.1007	0.1085	0.1161	0.1244	0.1328	0.142	0.1508	0.1598	0.1689	0.1786	0.1882	0.1976	0.2073	0.2167	0.2263	0.2356	0.2455	0.254	0.2631	0.2726	0.2819	0.2911	0.3005	0.3095	0.319	0.3277	0.3364	0.3452	0.3539	0.3626	0.3712	0.3798
SNP effects known: p^(-1/3)	0	0	0.0054	0.0112	0.0171	0.0233	0.0297	0.0366	0.0423	0.0492	0.0561	0.0662	0.0735	0.0807	0.0883	0.0964	0.1042	0.1128	0.1209	0.1295	0.1382	0.1471	0.1563	0.1658	0.1749	0.1844	0.1942	0.2036	0.2136	0.2231	0.233	0.2424	0.2522	0.2619	0.2711	0.2805	0.2902	0.2997	0.3093	0.3184	0.3277	0.3365	0.3452	0.3538	0.3625	0.3712	0.3795	0.3881	0.3964
SNP effects known: p^(-1/4)	0	0	0.0054	0.0112	0.0171	0.0233	0.0297	0.0366	0.0423	0.0492	0.0561	0.0669	0.0747	0.082	0.09	0.0981	0.1065	0.1146	0.1233	0.1325	0.1414	0.1506	0.1602	0.1693	0.1791	0.1887	0.1985	0.2076	0.2176	0.2273	0.2374	0.2474	0.2574	0.2671	0.2765	0.2861	0.2952	0.3046	0.3135	0.3227	0.3319	0.3411	0.3502	0.3592	0.3686	0.3771	0.3858	0.3942	0.4028
SNP effects known: 0.8 + 0.2 * p^(-1/2)	0	0	0.0054	0.0112	0.0171	0.0233	0.0297	0.0366	0.0423	0.0492	0.0561	0.0674	0.0754	0.0835	0.0915	0.1004	0.1089	0.1177	0.127	0.1359	0.1454	0.1544	0.1644	0.1741	0.1839	0.1937	0.2037	0.2137	0.2231	0.2326	0.2427	0.2523	0.2621	0.2717	0.2818	0.2913	0.3009	0.3103	0.3196	0.3292	0.3386	0.3479	0.3566	0.3663	0.3755	0.3844	0.3932	0.4011	0.4093
SNP effects known: 0.6 + 0.4 * p^(-1/2)	0	0	0.0054	0.0112	0.0171	0.0233	0.0297	0.0366	0.0423	0.0492	0.0561	0.0669	0.0745	0.0818	0.0894	0.0975	0.1052	0.1138	0.1226	0.1321	0.141	0.1504	0.1594	0.1693	0.1784	0.1881	0.1977	0.2076	0.2173	0.2277	0.2372	0.2467	0.2563	0.2657	0.2753	0.2848	0.2941	0.3033	0.3122	0.3215	0.3304	0.3396	0.3485	0.3572	0.3657	0.3744	0.3827	0.3907	0.3993
SNP effects known: (pi/2 - asin(sqrt(p))) / sqrt(p*(1-p))	0	0	0.0054	0.0112	0.0171	0.0233	0.0297	0.0366	0.0423	0.0492	0.0561	0.0644	0.0701	0.0766	0.0834	0.09	0.0976	0.1048	0.1126	0.1202	0.1287	0.1369	0.1461	0.1543	0.1635	0.1722	0.1812	0.1903	0.1992	0.2081	0.2171	0.2263	0.2352	0.2445	0.2537	0.2629	0.2716	0.2803	0.2897	0.2981	0.3069	0.3157	0.3244	0.3329	0.3413	0.3496	0.3582	0.3668	0.3749
I_5 (6-generation in BVE)	0	0	0.0051	0.0112	0.0177	0.0241	0.0306	0.0371	0.0441	0.0511	0.0579	0.0699	0.0805	0.0915	0.1017	0.1122	0.1234	0.1345	0.1459	0.1569	0.1684	0.1805	0.1928	0.2048	0.2165	0.229	0.2413	0.2529	0.2645	0.2762	0.2884	0.2995	0.3116	0.3228	0.3345	0.3461	0.357	0.3685	0.3797	0.3904	0.4013	0.4127	0.4235	0.4344	0.4455	0.4558	0.4661	0.4765	0.4866
I_6 (6-generation in BVE)	0	0	0.0051	0.0112	0.0177	0.0241	0.0306	0.0371	0.0441	0.0511	0.0579	0.0697	0.0806	0.0906	0.1009	0.1108	0.1214	0.1328	0.1436	0.1551	0.1662	0.1774	0.1889	0.2003	0.2119	0.2241	0.2354	0.2467	0.2582	0.2692	0.2807	0.2916	0.3038	0.3149	0.3268	0.3386	0.3497	0.3609	0.3721	0.3829	0.3935	0.404	0.415	0.4254	0.4363	0.4474	0.4578	0.4685	0.4789
ExpBVSelGrOff (6-generation in BVE)	0	0	0.0051	0.0112	0.0177	0.0241	0.0306	0.0371	0.0441	0.0511	0.0579	0.0695	0.0801	0.0904	0.1012	0.1123	0.1232	0.1349	0.147	0.1582	0.1695	0.1806	0.1921	0.2037	0.2152	0.2261	0.2371	0.248	0.2604	0.2719	0.2832	0.2947	0.3053	0.3167	0.3283	0.3399	0.3514	0.3631	0.3741	0.3848	0.3964	0.4069	0.4179	0.4282	0.4385	0.4481	0.4583	0.4686	0.478
Baseline (6-generation in BVE)	0	0	0.0051	0.0112	0.0177	0.0241	0.0306	0.0371	0.0441	0.0511	0.0579	0.0698	0.0805	0.0908	0.1008	0.1118	0.1226	0.1329	0.1439	0.155	0.1666	0.1777	0.1896	0.2013	0.2126	0.224	0.2366	0.2484	0.2598	0.2711	0.2828	0.294	0.3059	0.3179	0.3296	0.3411	0.3526	0.3637	0.3743	0.3855	0.3965	0.4075	0.4178	0.4281	0.4381	0.4485	0.4589	0.4689	0.4789
OCS - 0.0043	0	0	0.0054	0.0112	0.0171	0.0233	0.0297	0.0366	0.0423	0.0492	0.0561	0.0642	0.0739	0.0838	0.0942	0.1047	0.1161	0.1274	0.1397	0.1515	0.1637	0.1769	0.1893	0.2024	0.2159	0.2289	0.2411	0.2535	0.2654	0.2767	0.2886	0.3005	0.3125	0.3241	0.3362	0.3474	0.3582	0.37	0.3806	0.3912	0.4013	0.4124	0.4216	0.432	0.4409	0.4504	0.4598	0.4691	0.4783
inbreeding threshold: 0.003	0	0	0.0054	0.0112	0.0171	0.0233	0.0297	0.0366	0.0423	0.0492	0.0561	0.0629	0.071	0.0792	0.0879	0.0968	0.1055	0.1151	0.1246	0.1349	0.1448	0.1541	0.1642	0.1739	0.1837	0.1934	0.2029	0.2127	0.2231	0.2325	0.2422	0.2521	0.2626	0.2721	0.2822	0.2912	0.3014	0.31	0.3189	0.3273	0.336	0.3446	0.3533	0.3612	0.3688	0.3766	0.3843	0.3926	0.4003
inbreeding threshold: 0.004	0	0	0.0054	0.0112	0.0171	0.0233	0.0297	0.0366	0.0423	0.0492	0.0561	0.0638	0.0727	0.0825	0.0929	0.1027	0.1135	0.1246	0.1359	0.1472	0.158	0.1702	0.1817	0.193	0.2059	0.2171	0.2287	0.2402	0.2523	0.2634	0.274	0.2856	0.2965	0.3079	0.32	0.3312	0.3427	0.3534	0.3633	0.3728	0.383	0.3933	0.4027	0.4126	0.422	0.4302	0.4396	0.4484	0.4572
inbreeding threshold: 0.006	0	0	0.0054	0.0112	0.0171	0.0233	0.0297	0.0366	0.0423	0.0492	0.0561	0.0655	0.0768	0.0884	0.1015	0.1154	0.1296	0.1439	0.1594	0.1748	0.1899	0.2062	0.2228	0.2389	0.2549	0.2706	0.2865	0.3028	0.3178	0.333	0.3478	0.3609	0.3746	0.3894	0.403	0.4162	0.4291	0.4421	0.4542	0.4663	0.4788	0.49	0.5008	0.5124	0.523	0.5339	0.5439	0.5542	0.5638
OCS - 0.007	0	0	0.0054	0.0112	0.0171	0.0233	0.0297	0.0366	0.0423	0.0492	0.0561	0.066	0.0786	0.0918	0.1068	0.1217	0.1373	0.1541	0.1703	0.1862	0.2042	0.2223	0.2402	0.2591	0.2763	0.2927	0.3091	0.3265	0.3433	0.3596	0.3761	0.392	0.4083	0.4232	0.4365	0.4504	0.4642	0.477	0.4892	0.5011	0.5141	0.526	0.5383	0.5494	0.5615	0.5735	0.5838	0.5939	0.6039
[truncated: 63 more columns]
