# Supplementary material for: Strategies to improve on selection based on estimated breeding values
Source: Genet Sel Evol. 2026 Feb 14;58:13. doi: 10.1186/s12711-026-01034-z (PMC12922190; doi:10.1186/s12711-026-01034-z)
Supplement: Supplementary file 3 — Supplementary material 3 Remaining genetic variation compared to the baseline for all considered scenario per generation. [file 12711_2026_1034_MOESM3_ESM.csv]

	Burn-in 1	Burn-in 2	Burn-in 3	Burn-in 4	Burn-in 5	Burn-in 6	Burn-in 7	Burn-in 8	Burn-in 9	Burn-in 10	Generation 0 (Nucleus)	Generation 1 (Nucleus)	Generation 2 (Nucleus)	Generation 3 (Nucleus)	Generation 4 (Nucleus)	Generation 5 (Nucleus)	Generation 6 (Nucleus)	Generation 7 (Nucleus)	Generation 8 (Nucleus)	Generation 9 (Nucleus)	Generation 10 (Nucleus)	Generation 11 (Nucleus)	Generation 12 (Nucleus)	Generation 13 (Nucleus)	Generation 14 (Nucleus)	Generation 15 (Nucleus)	Generation 16 (Nucleus)	Generation 17 (Nucleus)	Generation 18 (Nucleus)	Generation 19 (Nucleus)	Generation 20 (Nucleus)	Generation 21 (Nucleus)	Generation 22 (Nucleus)	Generation 23 (Nucleus)	Generation 24 (Nucleus)	Generation 25 (Nucleus)	Generation 26 (Nucleus)	Generation 27 (Nucleus)	Generation 28 (Nucleus)	Generation 29 (Nucleus)	Generation 30 (Nucleus)	Generation 31 (Nucleus)	Generation 32 (Nucleus)	Generation 33 (Nucleus)	Generation 34 (Nucleus)	Generation 35 (Nucleus)	Generation 36 (Nucleus)	Generation 37 (Nucleus)	Generation 38 (Nucleus)
Baseline (EBV)	1.1578	1.1564	1.0799	1.0539	1.0398	1.0388	1.0271	1.0248	1.0195	1.0209	1	0.9552	0.934	0.9217	0.8971	0.8905	0.8788	0.8603	0.8511	0.8285	0.8095	0.7914	0.7711	0.7547	0.7426	0.7274	0.7066	0.6907	0.676	0.6644	0.6428	0.6297	0.6148	0.6059	0.5902	0.5719	0.5599	0.5432	0.5296	0.5133	0.5023	0.4833	0.4718	0.4642	0.4524	0.4372	0.425	0.4087	0.3976
inbreeding threshold: 0.005	1.1595	1.1604	1.0857	1.0584	1.0455	1.0349	1.0304	1.0261	1.0199	1.0121	1	0.9665	0.9481	0.9353	0.9211	0.9049	0.8888	0.8695	0.8569	0.8394	0.8245	0.8074	0.7929	0.7754	0.7548	0.7364	0.7187	0.7017	0.6868	0.6717	0.654	0.6384	0.6217	0.6058	0.5921	0.5802	0.5643	0.5509	0.5407	0.5246	0.5126	0.4986	0.4882	0.4762	0.4635	0.4526	0.4388	0.4304	0.4199
weight: 0.05 (kinship to top animals)	1.1578	1.1564	1.0799	1.0539	1.0398	1.0388	1.0271	1.0248	1.0195	1.0209	1	0.9635	0.9445	0.9336	0.9134	0.905	0.8828	0.8702	0.8594	0.8357	0.8212	0.808	0.7979	0.7806	0.7657	0.751	0.7351	0.716	0.7053	0.693	0.6707	0.6657	0.6462	0.6287	0.6142	0.6062	0.5907	0.573	0.5658	0.5475	0.5377	0.5284	0.5074	0.4961	0.4873	0.4827	0.4677	0.4545	0.4435
kinship to top individuals - index weight: 0.050	1.1578	1.1564	1.0799	1.0539	1.0398	1.0388	1.0271	1.0248	1.0195	1.0209	1	0.9597	0.9429	0.9178	0.9053	0.8847	0.8708	0.8545	0.8385	0.8261	0.8102	0.7997	0.783	0.765	0.7428	0.7246	0.7141	0.6982	0.6812	0.6631	0.6543	0.6374	0.6263	0.61	0.5936	0.5829	0.5634	0.5514	0.5377	0.5236	0.5084	0.4921	0.4791	0.4675	0.4521	0.4426	0.4364	0.4238	0.4121
weight: 0.20 (kinship to top animals)	1.1578	1.1564	1.0799	1.0539	1.0398	1.0388	1.0271	1.0248	1.0195	1.0209	1	0.9649	0.9469	0.9392	0.9226	0.9079	0.8892	0.8842	0.8654	0.8484	0.8455	0.8287	0.8131	0.7979	0.7837	0.7631	0.7431	0.7305	0.7239	0.7107	0.6934	0.6847	0.664	0.6456	0.6314	0.6211	0.6091	0.5942	0.5824	0.5717	0.5611	0.5457	0.5342	0.5214	0.5069	0.4978	0.4854	0.473	0.4646
weight: 0.05 (kinship to population)	1.1578	1.1564	1.0799	1.0539	1.0398	1.0388	1.0271	1.0248	1.0195	1.0209	1	0.9603	0.9409	0.9192	0.9044	0.8888	0.8785	0.8602	0.8435	0.8301	0.8096	0.7918	0.7861	0.7653	0.7467	0.726	0.7109	0.6926	0.6767	0.6586	0.6516	0.627	0.6132	0.6019	0.5818	0.5706	0.5572	0.5415	0.5273	0.5127	0.5038	0.4866	0.4725	0.4664	0.4555	0.4441	0.4361	0.4232	0.4129
weight: 0.20 (kinship to population)	1.1578	1.1564	1.0799	1.0539	1.0398	1.0388	1.0271	1.0248	1.0195	1.0209	1	0.9668	0.9454	0.9251	0.926	0.9132	0.8957	0.8869	0.8676	0.8509	0.8325	0.8109	0.8034	0.7845	0.7675	0.7537	0.7396	0.7228	0.7058	0.6904	0.6698	0.6539	0.6412	0.6279	0.6133	0.602	0.5877	0.5779	0.5637	0.5501	0.5428	0.5218	0.5113	0.4966	0.4872	0.4794	0.4657	0.4534	0.4431
kinship to top individuals - index weight: 0.025	1.1578	1.1564	1.0799	1.0539	1.0398	1.0388	1.0271	1.0248	1.0195	1.0209	1	0.9527	0.9361	0.9183	0.9118	0.8932	0.8718	0.8567	0.8521	0.8314	0.8112	0.7937	0.7805	0.7725	0.7498	0.7293	0.7217	0.7006	0.6757	0.6626	0.6557	0.6353	0.6226	0.6027	0.5865	0.5744	0.5564	0.5429	0.5325	0.5209	0.5099	0.4914	0.4772	0.4667	0.4516	0.4418	0.4266	0.4169	0.409
kinship to top individuals - index weight: 0.075	1.1578	1.1564	1.0799	1.0539	1.0398	1.0388	1.0271	1.0248	1.0195	1.0209	1	0.959	0.9412	0.9201	0.9089	0.8977	0.8862	0.8649	0.844	0.8337	0.8132	0.7981	0.7826	0.768	0.7557	0.7319	0.712	0.7051	0.6932	0.6673	0.6491	0.6396	0.6287	0.6088	0.6015	0.5878	0.5748	0.5614	0.5413	0.5295	0.514	0.5025	0.4934	0.479	0.4664	0.4576	0.4424	0.4308	0.4217
kinship to top individuals - index weight: 0.100	1.1578	1.1564	1.0799	1.0539	1.0398	1.0388	1.0271	1.0248	1.0195	1.0209	1	0.96	0.9381	0.9218	0.9056	0.8836	0.8775	0.8647	0.8499	0.834	0.8116	0.8022	0.7809	0.7679	0.7535	0.7388	0.727	0.7082	0.699	0.6782	0.6663	0.6493	0.6277	0.6132	0.5932	0.5852	0.5692	0.5548	0.5422	0.5351	0.5233	0.5097	0.4984	0.4815	0.4664	0.453	0.4419	0.4362	0.4243
kinship to top individuals - index weight: 0.125	1.1578	1.1564	1.0799	1.0539	1.0398	1.0388	1.0271	1.0248	1.0195	1.0209	1	0.96	0.9383	0.9221	0.9111	0.8992	0.8826	0.8685	0.8532	0.8401	0.8209	0.8012	0.7805	0.7697	0.7555	0.7381	0.7274	0.7092	0.6959	0.6832	0.6605	0.6409	0.6297	0.6174	0.6012	0.5926	0.5835	0.5637	0.5533	0.537	0.5252	0.5174	0.503	0.4888	0.479	0.4655	0.4517	0.4402	0.4276
kinship to top individuals - index weight: 0.150	1.1578	1.1564	1.0799	1.0539	1.0398	1.0388	1.0271	1.0248	1.0195	1.0209	1	0.9542	0.9394	0.9273	0.9121	0.8982	0.8821	0.8671	0.8498	0.8336	0.8173	0.8046	0.794	0.779	0.7577	0.741	0.7255	0.7153	0.6955	0.683	0.6683	0.6599	0.6399	0.6249	0.6032	0.5992	0.5901	0.5744	0.5593	0.5475	0.5305	0.5172	0.5059	0.4956	0.4828	0.4688	0.4583	0.4486	0.4366
kinship to top individuals - index weight: 0.175	1.1578	1.1564	1.0799	1.0539	1.0398	1.0388	1.0271	1.0248	1.0195	1.0209	1	0.959	0.9529	0.9356	0.9211	0.9011	0.8842	0.877	0.8566	0.8408	0.8255	0.8187	0.798	0.784	0.7711	0.7477	0.7438	0.7242	0.7031	0.6898	0.6714	0.6545	0.6382	0.6337	0.6162	0.6014	0.5895	0.5817	0.5663	0.5495	0.5378	0.5248	0.5105	0.5008	0.4895	0.4816	0.4667	0.4534	0.4414
kinship to top individuals - index weight: 0.250	1.1578	1.1564	1.0799	1.0539	1.0398	1.0388	1.0271	1.0248	1.0195	1.0209	1	0.9622	0.9521	0.9372	0.9372	0.9146	0.8983	0.8904	0.8677	0.8591	0.8378	0.8309	0.8121	0.8001	0.7831	0.7634	0.7612	0.7366	0.7282	0.7116	0.6977	0.6831	0.6759	0.6555	0.6492	0.636	0.6204	0.6093	0.5968	0.5766	0.5664	0.5552	0.5444	0.5353	0.5202	0.5134	0.5013	0.4951	0.4786
kinship to top individuals - index weight: 0.300	1.1578	1.1564	1.0799	1.0539	1.0398	1.0388	1.0271	1.0248	1.0195	1.0209	1	0.973	0.9539	0.9495	0.9363	0.9192	0.9014	0.893	0.8857	0.8612	0.849	0.8413	0.8285	0.8106	0.8005	0.7878	0.7668	0.7583	0.7472	0.7261	0.7237	0.7128	0.6989	0.6783	0.6667	0.6562	0.6422	0.627	0.6205	0.6086	0.5954	0.5814	0.5694	0.5583	0.55	0.5393	0.5222	0.5128	0.5054
kinship to top individuals - index weight: 0.400	1.1578	1.1564	1.0799	1.0539	1.0398	1.0388	1.0271	1.0248	1.0195	1.0209	1	0.9824	0.9682	0.9595	0.9481	0.934	0.9256	0.9107	0.9072	0.8982	0.8818	0.8672	0.8687	0.8547	0.8321	0.8231	0.819	0.8038	0.7864	0.7774	0.7641	0.7552	0.7442	0.7406	0.7168	0.7144	0.6993	0.6907	0.6717	0.6593	0.6523	0.6374	0.6294	0.6207	0.6122	0.598	0.5897	0.5776	0.5662
kinship to top individuals - index weight: 0.500	1.1578	1.1564	1.0799	1.0539	1.0398	1.0388	1.0271	1.0248	1.0195	1.0209	1	0.9998	0.998	0.9876	0.9668	0.9659	0.9538	0.9452	0.9332	0.9317	0.925	0.9036	0.8875	0.8845	0.8853	0.8707	0.8696	0.8547	0.8352	0.8274	0.8326	0.8051	0.8021	0.7973	0.7811	0.7726	0.7551	0.7512	0.7407	0.7311	0.7157	0.7009	0.6973	0.6903	0.6828	0.6795	0.6666	0.6566	0.6499
Avoid matings no fullsib-matings	1.1578	1.1564	1.0799	1.0539	1.0398	1.0388	1.0271	1.0248	1.0195	1.0209	1	0.9563	0.9396	0.9142	0.9103	0.8923	0.8727	0.8519	0.8356	0.8258	0.8142	0.796	0.775	0.7517	0.7373	0.7272	0.7092	0.6927	0.6709	0.654	0.6384	0.6281	0.6172	0.5973	0.5797	0.566	0.5499	0.5418	0.521	0.51	0.5004	0.4856	0.4763	0.4602	0.4506	0.4361	0.4285	0.4138	0.4058
Avoid matings no halfsib-matings	1.1578	1.1564	1.0799	1.0539	1.0398	1.0388	1.0271	1.0248	1.0195	1.0209	1	0.9562	0.9397	0.9223	0.9125	0.8968	0.8762	0.8639	0.8484	0.8299	0.8214	0.8024	0.7846	0.7627	0.7504	0.7329	0.7138	0.7033	0.6887	0.6765	0.6547	0.6373	0.6239	0.6079	0.5938	0.5784	0.5682	0.5562	0.5426	0.528	0.5143	0.507	0.4913	0.4761	0.463	0.4587	0.4462	0.4377	0.4245
Avoid matings inbreeding quantile: 0.90	1.1578	1.1564	1.0799	1.0539	1.0398	1.0388	1.0271	1.0248	1.0195	1.0209	1	0.9554	0.9336	0.9259	0.9043	0.902	0.8807	0.8601	0.8416	0.8349	0.8171	0.81	0.7849	0.7652	0.7489	0.7337	0.7164	0.7053	0.6786	0.6665	0.6543	0.6356	0.6198	0.6053	0.5885	0.5789	0.5647	0.5538	0.5455	0.5299	0.5134	0.5058	0.4918	0.4799	0.4634	0.4569	0.4413	0.4301	0.4234
Avoid matings inbreeding quantile: 0.50	1.1578	1.1564	1.0799	1.0539	1.0398	1.0388	1.0271	1.0248	1.0195	1.0209	1	0.9545	0.9369	0.9236	0.917	0.9057	0.8932	0.89	0.8698	0.8342	0.8293	0.8057	0.7972	0.7804	0.7595	0.743	0.7287	0.7137	0.6974	0.6786	0.6661	0.6499	0.6412	0.6216	0.6144	0.5929	0.5775	0.5682	0.5583	0.5431	0.5346	0.5207	0.5099	0.495	0.4731	0.4647	0.4541	0.4459	0.432
Avoid matings inbreeding quantile: 0.25	1.1578	1.1564	1.0799	1.0539	1.0398	1.0388	1.0271	1.0248	1.0195	1.0209	1	0.9495	0.9464	0.9257	0.9171	0.9002	0.8827	0.8657	0.8517	0.8376	0.821	0.8004	0.7902	0.7722	0.7524	0.7339	0.7227	0.7069	0.691	0.6828	0.6656	0.641	0.6305	0.6144	0.5971	0.5822	0.5739	0.5655	0.5487	0.5325	0.5199	0.51	0.4972	0.4859	0.477	0.4585	0.4548	0.4366	0.4289
Avoid matings inbreeding quantile: 0.10	1.1578	1.1564	1.0799	1.0539	1.0398	1.0388	1.0271	1.0248	1.0195	1.0209	1	0.9466	0.9312	0.9169	0.9064	0.8839	0.8688	0.8509	0.8274	0.8211	0.8012	0.7855	0.7679	0.7502	0.7298	0.7172	0.6974	0.676	0.6657	0.6437	0.6309	0.6068	0.5857	0.5704	0.556	0.5423	0.5259	0.5155	0.5059	0.4895	0.4822	0.4641	0.4484	0.4357	0.4281	0.413	0.4006	0.3959	0.383
Avoid matings kinship quantile: 0.90	1.1578	1.1564	1.0799	1.0539	1.0398	1.0388	1.0271	1.0248	1.0195	1.0209	1	0.9546	0.9341	0.9226	0.9078	0.8937	0.8779	0.8615	0.8449	0.834	0.8156	0.7976	0.7846	0.7671	0.7427	0.7273	0.7138	0.7048	0.6821	0.6743	0.6513	0.6351	0.6245	0.6118	0.5976	0.5809	0.5666	0.5491	0.5413	0.5279	0.5155	0.5023	0.4889	0.4785	0.4639	0.4524	0.4404	0.427	0.4159
Avoid matings kinship quantile: 0.50	1.1578	1.1564	1.0799	1.0539	1.0398	1.0388	1.0271	1.0248	1.0195	1.0209	1	0.9631	0.934	0.9204	0.9109	0.8998	0.8689	0.8618	0.8453	0.8279	0.8052	0.7932	0.7762	0.7663	0.7449	0.731	0.7071	0.6982	0.6765	0.6643	0.6477	0.6339	0.6158	0.5974	0.5829	0.5716	0.561	0.5438	0.5269	0.5178	0.4987	0.4863	0.4803	0.4617	0.4532	0.4406	0.431	0.4208	0.4119
Avoid matings kinship quantile: 0.25	1.1578	1.1564	1.0799	1.0539	1.0398	1.0388	1.0271	1.0248	1.0195	1.0209	1	0.9468	0.9215	0.9168	0.902	0.8805	0.8653	0.852	0.8306	0.8187	0.7995	0.786	0.7629	0.7437	0.7223	0.7079	0.6938	0.6781	0.6517	0.6344	0.62	0.6016	0.5867	0.573	0.5602	0.5347	0.5244	0.5142	0.4934	0.4817	0.4638	0.4514	0.4384	0.4286	0.4218	0.4067	0.3904	0.3825	0.3704
Avoid matings kinship quantile: 0.10	1.1578	1.1564	1.0799	1.0539	1.0398	1.0388	1.0271	1.0248	1.0195	1.0209	1	0.9476	0.9211	0.9014	0.8892	0.8626	0.8512	0.8247	0.7912	0.7757	0.7576	0.7377	0.717	0.7021	0.6681	0.6441	0.6319	0.6164	0.5919	0.5712	0.5551	0.541	0.5256	0.5026	0.4779	0.4687	0.4585	0.4433	0.4233	0.4134	0.4031	0.384	0.3684	0.3625	0.3445	0.3373	0.3205	0.3103	0.2998
Avoid matings inbreeding quantile: 0.80	1.1578	1.1564	1.0799	1.0539	1.0398	1.0388	1.0271	1.0248	1.0195	1.0209	1	0.9574	0.9396	0.9198	0.9053	0.8946	0.8829	0.8649	0.8491	0.8295	0.8185	0.7962	0.7895	0.77	0.7606	0.7426	0.7251	0.7087	0.6975	0.6798	0.6669	0.6456	0.6315	0.617	0.6058	0.582	0.5736	0.5551	0.5433	0.5331	0.5188	0.5101	0.4966	0.4874	0.4724	0.4636	0.4497	0.4404	0.4273
Avoid matings inbreeding quantile: 0.70	1.1578	1.1564	1.0799	1.0539	1.0398	1.0388	1.0271	1.0248	1.0195	1.0209	1	0.9538	0.9404	0.9231	0.908	0.8987	0.8798	0.8671	0.8552	0.84	0.8192	0.8071	0.7921	0.7654	0.7563	0.7461	0.7209	0.7098	0.7001	0.6791	0.6654	0.6543	0.6349	0.618	0.6042	0.5969	0.5818	0.5626	0.5501	0.5381	0.5294	0.5156	0.5002	0.4902	0.479	0.4621	0.4527	0.4371	0.4282
Avoid matings inbreeding quantile: 0.60	1.1578	1.1564	1.0799	1.0539	1.0398	1.0388	1.0271	1.0248	1.0195	1.0209	1	0.9537	0.9405	0.9299	0.9063	0.8989	0.8806	0.8752	0.8531	0.8369	0.8209	0.8156	0.8013	0.786	0.7596	0.7451	0.7255	0.714	0.697	0.6823	0.6691	0.6577	0.6435	0.6307	0.6108	0.5972	0.5873	0.571	0.5568	0.5391	0.5293	0.5166	0.4946	0.4881	0.482	0.467	0.453	0.4461	0.4348
Avoid matings inbreeding quantile: 0.40	1.1578	1.1564	1.0799	1.0539	1.0398	1.0388	1.0271	1.0248	1.0195	1.0209	1	0.9528	0.9462	0.9254	0.9106	0.9005	0.8895	0.8709	0.8553	0.8331	0.8218	0.8065	0.7865	0.7751	0.7536	0.7404	0.7273	0.7051	0.6919	0.6763	0.6657	0.6515	0.6381	0.6233	0.6104	0.594	0.5801	0.564	0.5462	0.5403	0.5298	0.5147	0.5038	0.4895	0.4817	0.4708	0.4532	0.4457	0.4325
Avoid matings inbreeding quantile: 0.30	1.1578	1.1564	1.0799	1.0539	1.0398	1.0388	1.0271	1.0248	1.0195	1.0209	1	0.9514	0.9419	0.927	0.9156	0.8984	0.8786	0.8665	0.8576	0.8395	0.8243	0.8046	0.7896	0.7726	0.7527	0.7363	0.7269	0.7059	0.6944	0.6803	0.6583	0.6501	0.6308	0.6114	0.5978	0.5909	0.5666	0.5648	0.5535	0.539	0.5261	0.5058	0.4959	0.4846	0.4693	0.459	0.4485	0.4375	0.4281
Avoid matings inbreeding quantile: 0.20	1.1578	1.1564	1.0799	1.0539	1.0398	1.0388	1.0271	1.0248	1.0195	1.0209	1	0.9511	0.9388	0.9224	0.907	0.8983	0.8773	0.8717	0.8518	0.8345	0.8116	0.7992	0.7883	0.7687	0.7508	0.7344	0.7159	0.703	0.6807	0.6722	0.6549	0.6346	0.6235	0.6082	0.5911	0.5793	0.5703	0.5516	0.5362	0.5341	0.5164	0.4965	0.4886	0.4718	0.4622	0.4484	0.4345	0.4234	0.4174
Avoid matings kinship quantile: 0.80	1.1578	1.1564	1.0799	1.0539	1.0398	1.0388	1.0271	1.0248	1.0195	1.0209	1	0.9539	0.9392	0.9289	0.9023	0.8948	0.881	0.8621	0.8513	0.8307	0.8238	0.7984	0.782	0.7663	0.7567	0.7366	0.725	0.7058	0.6909	0.6767	0.6556	0.6476	0.6276	0.6144	0.598	0.5832	0.5722	0.5571	0.5403	0.5273	0.5172	0.5044	0.4919	0.4812	0.4673	0.4535	0.4425	0.4295	0.4218
Avoid matings kinship quantile: 0.70	1.1578	1.1564	1.0799	1.0539	1.0398	1.0388	1.0271	1.0248	1.0195	1.0209	1	0.9538	0.9403	0.9252	0.9132	0.8994	0.8847	0.8631	0.8449	0.8285	0.8164	0.7995	0.7757	0.7616	0.7419	0.7318	0.7135	0.6951	0.6867	0.6723	0.6528	0.638	0.6286	0.6145	0.5985	0.574	0.5619	0.5465	0.5427	0.5297	0.5183	0.5021	0.491	0.4806	0.4694	0.4556	0.4412	0.4309	0.42
Avoid matings kinship quantile: 0.60	1.1578	1.1564	1.0799	1.0539	1.0398	1.0388	1.0271	1.0248	1.0195	1.0209	1	0.957	0.9398	0.9204	0.9027	0.8924	0.8786	0.8705	0.8469	0.8321	0.816	0.8038	0.7821	0.7731	0.749	0.7298	0.7184	0.7028	0.6882	0.6673	0.6482	0.6364	0.6299	0.607	0.5954	0.574	0.5641	0.553	0.5294	0.5228	0.5066	0.4955	0.4826	0.4677	0.4628	0.447	0.4348	0.4257	0.4103
Avoid matings kinship quantile: 0.40	1.1578	1.1564	1.0799	1.0539	1.0398	1.0388	1.0271	1.0248	1.0195	1.0209	1	0.9565	0.934	0.9178	0.9003	0.8975	0.8797	0.8609	0.8442	0.832	0.8112	0.7877	0.7843	0.7562	0.7415	0.7193	0.7025	0.6911	0.6794	0.6582	0.6423	0.6315	0.6166	0.5971	0.5866	0.5672	0.5474	0.5388	0.5233	0.5053	0.488	0.48	0.4698	0.4557	0.4404	0.4315	0.4224	0.4085	0.3968
Avoid matings kinship quantile: 0.30	1.1578	1.1564	1.0799	1.0539	1.0398	1.0388	1.0271	1.0248	1.0195	1.0209	1	0.9483	0.9295	0.9187	0.8994	0.8879	0.8679	0.8544	0.8409	0.8212	0.8011	0.7832	0.7779	0.7568	0.7318	0.7152	0.6964	0.6784	0.6618	0.6414	0.6262	0.6064	0.5986	0.5799	0.5621	0.5488	0.5432	0.5247	0.5052	0.4882	0.4774	0.4639	0.449	0.44	0.4269	0.4141	0.407	0.3934	0.3825
Avoid matings kinship quantile: 0.20	1.1578	1.1564	1.0799	1.0539	1.0398	1.0388	1.0271	1.0248	1.0195	1.0209	1	0.9528	0.9347	0.9114	0.8952	0.8709	0.8548	0.8354	0.8168	0.8129	0.789	0.774	0.7487	0.7407	0.7146	0.6966	0.6866	0.6638	0.6435	0.6269	0.6105	0.6007	0.5807	0.5598	0.5553	0.5311	0.5176	0.4987	0.4861	0.4712	0.456	0.4464	0.4309	0.4218	0.4089	0.3918	0.3794	0.3654	0.3545
p^(-1/2)	1.1595	1.1604	1.0857	1.0584	1.0455	1.0349	1.0304	1.0261	1.0199	1.0121	1	0.9556	0.9389	0.9242	0.9105	0.8967	0.8814	0.8678	0.8519	0.8382	0.8209	0.8059	0.7907	0.775	0.7612	0.7438	0.7294	0.7128	0.6978	0.6832	0.6687	0.6556	0.6391	0.6261	0.6134	0.5989	0.5852	0.5737	0.5586	0.5466	0.5339	0.5206	0.5072	0.4958	0.483	0.4724	0.4612	0.4491	0.4385
min(5	p^(-1/2))	1.1595	1.1604	1.0857	1.0584	1.0455	1.0349	1.0304	1.0261	1.0199	1.0121	1	0.9555	0.9399	0.924	0.9096	0.8952	0.8814	0.8688	0.8506	0.8369	0.8208	0.8046	0.7916	0.7758	0.7613	0.7477	0.7296	0.7137	0.6989	0.684	0.6682	0.6523	0.638	0.6257	0.6101	0.5969	0.5843	0.5695	0.5573	0.5443	0.5301	0.5172	0.5046	0.493	0.483	0.4704	0.4601	0.4479
p^(-1/3)	1.1595	1.1604	1.0857	1.0584	1.0455	1.0349	1.0304	1.0261	1.0199	1.0121	1	0.9531	0.9344	0.9211	0.9077	0.8917	0.8765	0.8629	0.8493	0.8313	0.8161	0.8	0.7836	0.7685	0.7523	0.7382	0.7222	0.7079	0.6907	0.6741	0.6581	0.6429	0.6287	0.6134	0.5979	0.5852	0.5724	0.5582	0.5442	0.5329	0.5173	0.5049	0.4924	0.4811	0.4696	0.4574	0.4462	0.4361	0.4252
p^(-1/4)	1.1595	1.1604	1.0857	1.0584	1.0455	1.0349	1.0304	1.0261	1.0199	1.0121	1	0.9533	0.9355	0.9211	0.9085	0.8907	0.8749	0.8607	0.8446	0.8297	0.8138	0.7944	0.7799	0.7645	0.7495	0.7309	0.715	0.6995	0.6848	0.6699	0.6539	0.6385	0.623	0.6064	0.5932	0.5797	0.5638	0.551	0.5391	0.5243	0.5121	0.4996	0.4869	0.4753	0.4625	0.4512	0.4387	0.4266	0.4167
0.8 + 0.2 * p^(-1/2)	1.1595	1.1604	1.0857	1.0584	1.0455	1.0349	1.0304	1.0261	1.0199	1.0121	1	0.9529	0.9332	0.9185	0.9045	0.8886	0.8721	0.8571	0.8422	0.8257	0.8091	0.7936	0.7772	0.7596	0.7432	0.7274	0.7127	0.6961	0.6798	0.6633	0.6489	0.633	0.6188	0.6039	0.5876	0.5725	0.5593	0.5448	0.532	0.5181	0.5063	0.4921	0.4788	0.4677	0.455	0.4437	0.4319	0.4224	0.4109
0.6 + 0.4 * p^(-1/2)	1.1595	1.1604	1.0857	1.0584	1.0455	1.0349	1.0304	1.0261	1.0199	1.0121	1	0.9537	0.9347	0.9208	0.9095	0.8908	0.8773	0.8625	0.8454	0.8301	0.8162	0.7963	0.7809	0.7669	0.7518	0.7364	0.7185	0.7022	0.6864	0.6706	0.6559	0.639	0.626	0.6118	0.5967	0.5837	0.5697	0.5565	0.5421	0.528	0.5133	0.5012	0.4909	0.4771	0.4657	0.4532	0.4405	0.431	0.4192
pi/2 - asin(sqrt(p))) / sqrt(p*(1-p)))	1.1595	1.1604	1.0857	1.0584	1.0455	1.0349	1.0304	1.0261	1.0199	1.0121	1	0.956	0.9386	0.9274	0.9112	0.8985	0.8848	0.8707	0.854	0.8439	0.8268	0.812	0.7954	0.7818	0.7638	0.7469	0.7342	0.7213	0.7093	0.6952	0.6801	0.6653	0.6499	0.6357	0.6225	0.6075	0.5938	0.5814	0.5665	0.5548	0.5427	0.5306	0.5188	0.5075	0.4966	0.4842	0.4748	0.4623	0.4503
ExpBVSelGrOff	1.1571	1.1567	1.0897	1.0624	1.0384	1.0465	1.0453	1.0306	1.0199	1.0017	1	0.9452	0.926	0.9255	0.9035	0.8912	0.8759	0.8574	0.8351	0.8315	0.8132	0.7872	0.772	0.7512	0.7332	0.7235	0.6996	0.689	0.67	0.6595	0.6455	0.6289	0.6088	0.5924	0.5812	0.5665	0.5457	0.5376	0.5256	0.5108	0.5042	0.4865	0.4748	0.4634	0.4499	0.4416	0.4231	0.4132	0.4039
I_5	1.1571	1.1567	1.0897	1.0624	1.0384	1.0465	1.0453	1.0306	1.0199	1.0017	1	0.9445	0.9362	0.9211	0.904	0.8924	0.8661	0.8506	0.8368	0.8169	0.7987	0.7851	0.7715	0.7541	0.7421	0.7274	0.7068	0.6902	0.6731	0.6574	0.6413	0.6187	0.6044	0.59	0.5713	0.5597	0.5457	0.5372	0.5244	0.5061	0.4825	0.4712	0.4629	0.4535	0.4373	0.4285	0.4195	0.4057	0.3936
I_6	1.1583	1.159	1.0917	1.0645	1.041	1.0483	1.0454	1.0318	1.0207	1.0025	1	0.9558	0.9328	0.9264	0.9029	0.8965	0.8791	0.8593	0.8425	0.8202	0.805	0.7917	0.77	0.7544	0.7358	0.72	0.7006	0.6848	0.6687	0.6557	0.6407	0.6278	0.6155	0.5934	0.5809	0.565	0.55	0.5377	0.5281	0.5154	0.4988	0.4834	0.4737	0.4603	0.4472	0.4383	0.4244	0.4154	0.4032
AlphaMateAngle: 5	1.1566	1.1605	1.095	1.0557	1.0294	1.0476	1.0415	1.0217	1.021	1.0032	1	0.9375	0.9228	0.9128	0.9161	0.8906	0.8771	0.8438	0.8409	0.8429	0.8099	0.7951	0.775	0.7557	0.7386	0.7264	0.7166	0.7023	0.6716	0.665	0.6506	0.6364	0.6183	0.6016	0.5861	0.5753	0.5628	0.5496	0.5325	0.5145	0.5087	0.4962	0.4772	0.4605	0.4534	0.4468	0.4402	0.4349	0.4228
AlphaMateAngle: 15	1.1566	1.1605	1.095	1.0557	1.0294	1.0476	1.0415	1.0217	1.021	1.0032	1	0.9433	0.9294	0.9222	0.8996	0.8813	0.8727	0.8744	0.8429	0.8263	0.82	0.7984	0.7806	0.768	0.7448	0.7311	0.7116	0.711	0.6914	0.6796	0.6559	0.6532	0.6365	0.6155	0.6	0.5923	0.5798	0.5713	0.548	0.5328	0.5181	0.5013	0.4931	0.4963	0.4713	0.4667	0.4491	0.441	0.433
AlphaMateAngle: 30	1.1566	1.1605	1.095	1.0557	1.0294	1.0476	1.0415	1.0217	1.021	1.0032	1	0.9532	0.9407	0.9135	0.9202	0.9055	0.8915	0.8709	0.8483	0.8468	0.834	0.8124	0.8081	0.7819	0.7732	0.7548	0.7329	0.7236	0.7107	0.7043	0.6867	0.6626	0.6614	0.6384	0.6294	0.6223	0.6045	0.5869	0.582	0.5654	0.561	0.5501	0.5305	0.5225	0.5108	0.503	0.4872	0.4819	0.4698
AlphaMateAngle: 45	1.1566	1.1605	1.095	1.0557	1.0294	1.0476	1.0415	1.0217	1.021	1.0032	1	0.9909	0.966	0.9572	0.9492	0.9459	0.9238	0.9124	0.9114	0.9082	0.8927	0.8809	0.8644	0.846	0.8334	0.8158	0.8013	0.8014	0.7912	0.7839	0.7814	0.7467	0.735	0.7218	0.7085	0.7008	0.6873	0.6775	0.6658	0.6541	0.636	0.6364	0.6192	0.606	0.5968	0.5771	0.5747	0.5699	0.5575
Selected animals: 50/125	1.1578	1.1564	1.0799	1.0539	1.0398	1.0388	1.0271	1.0248	1.0195	1.0209	1	0.9563	0.9431	0.9325	0.917	0.898	0.8896	0.8801	0.8597	0.8523	0.8305	0.8153	0.8057	0.7895	0.7748	0.7696	0.7596	0.7413	0.7243	0.7085	0.6898	0.6824	0.6647	0.6525	0.6405	0.6162	0.6085	0.5991	0.582	0.5743	0.5593	0.5441	0.5367	0.5214	0.5108	0.4984	0.4851	0.4784	0.4642
Selected animals: 45/112	1.1578	1.1564	1.0799	1.0539	1.0398	1.0388	1.0271	1.0248	1.0195	1.0209	1	0.9558	0.9428	0.9264	0.9115	0.9	0.8835	0.8695	0.8528	0.8401	0.8295	0.8134	0.7894	0.7797	0.7673	0.7507	0.7369	0.7127	0.6983	0.6888	0.6728	0.6572	0.6398	0.6228	0.6131	0.5939	0.582	0.5732	0.5582	0.5429	0.5252	0.5166	0.5089	0.4911	0.4845	0.4698	0.4587	0.4473	0.4376
Selected animals: 42/105	1.1578	1.1564	1.0799	1.0539	1.0398	1.0388	1.0271	1.0248	1.0195	1.0209	1	0.958	0.9319	0.9276	0.9117	0.8875	0.8711	0.8512	0.8388	0.8224	0.8119	0.7921	0.7813	0.7653	0.7485	0.7233	0.7162	0.7023	0.6855	0.6656	0.653	0.6422	0.6183	0.6116	0.587	0.5835	0.5598	0.5524	0.538	0.5197	0.5039	0.4962	0.4815	0.4743	0.4619	0.4505	0.4368	0.4275	0.4144
Selected animals: 38/95	1.1578	1.1564	1.0799	1.0539	1.0398	1.0388	1.0271	1.0248	1.0195	1.0209	1	0.9487	0.9298	0.9157	0.8976	0.8876	0.8652	0.8473	0.8322	0.8171	0.8036	0.7869	0.7793	0.7497	0.7305	0.7252	0.7024	0.683	0.668	0.6508	0.6341	0.6228	0.6087	0.5888	0.572	0.5561	0.5431	0.5245	0.5142	0.5002	0.4882	0.4761	0.4639	0.4502	0.4335	0.4209	0.407	0.3964	0.3848
Selected animals: 36/90	1.1578	1.1564	1.0799	1.0539	1.0398	1.0388	1.0271	1.0248	1.0195	1.0209	1	0.9566	0.9317	0.9164	0.9046	0.8814	0.8678	0.851	0.8328	0.8172	0.8017	0.7688	0.7631	0.7423	0.7286	0.7071	0.6894	0.673	0.659	0.6401	0.6217	0.6024	0.5894	0.5729	0.5623	0.5465	0.5329	0.5207	0.5039	0.4889	0.4738	0.4607	0.4456	0.438	0.4176	0.4118	0.3987	0.3809	0.3681
Selected animals: 34/85	1.1578	1.1564	1.0799	1.0539	1.0398	1.0388	1.0271	1.0248	1.0195	1.0209	1	0.9576	0.9317	0.9061	0.9002	0.8715	0.8575	0.8447	0.8221	0.7986	0.7862	0.7668	0.7531	0.7322	0.7169	0.6966	0.6838	0.658	0.6451	0.6328	0.6148	0.5915	0.5773	0.5545	0.54	0.5262	0.5138	0.4991	0.4869	0.468	0.4548	0.437	0.433	0.4181	0.4066	0.3905	0.3782	0.37	0.358
Selected animals: 32/80	1.1578	1.1564	1.0799	1.0539	1.0398	1.0388	1.0271	1.0248	1.0195	1.0209	1	0.9571	0.9292	0.9079	0.8951	0.8642	0.8506	0.8345	0.8155	0.7957	0.7717	0.7552	0.7327	0.7168	0.7034	0.6835	0.6732	0.6539	0.6378	0.6125	0.5914	0.5744	0.5566	0.5443	0.5282	0.5167	0.4995	0.4834	0.4741	0.4576	0.439	0.427	0.4142	0.4012	0.3864	0.3741	0.3653	0.3537	0.3406
Selected animals: 30/75	1.1578	1.1564	1.0799	1.0539	1.0398	1.0388	1.0271	1.0248	1.0195	1.0209	1	0.9508	0.9242	0.9079	0.8855	0.8726	0.8484	0.8257	0.8063	0.7867	0.7676	0.7479	0.7322	0.7051	0.6875	0.6626	0.6436	0.6355	0.6139	0.5991	0.5782	0.5597	0.5433	0.5245	0.5096	0.4896	0.4826	0.4607	0.4479	0.4371	0.4226	0.412	0.3955	0.3814	0.372	0.361	0.3476	0.3338	0.3239
Selected animals: 28/70	1.1578	1.1564	1.0799	1.0539	1.0398	1.0388	1.0271	1.0248	1.0195	1.0209	1	0.9555	0.9275	0.9065	0.887	0.864	0.8518	0.8226	0.7981	0.7849	0.7611	0.7404	0.7201	0.695	0.6797	0.6567	0.6424	0.6225	0.6063	0.5868	0.559	0.5372	0.5244	0.5107	0.4943	0.474	0.4604	0.4465	0.433	0.4206	0.4076	0.3932	0.3776	0.3632	0.3481	0.3348	0.324	0.3121	0.3007
EA with longer-term genetic gain target	1.1578	1.1564	1.0799	1.0539	1.0398	1.0388	1.0271	1.0248	1.0195	1.0209	1	0.9773	0.9578	0.9496	0.9383	0.9222	0.9084	0.8886	0.8774	0.8699	0.8534	0.8406	0.8246	0.821	0.799	0.7966	0.7727	0.7551	0.744	0.7278	0.7102	0.7071	0.6866	0.6748	0.6597	0.6474	0.639	0.6314	0.6158	0.5974	0.598	0.5792	0.5656	0.5651	0.5483	0.5351	0.524	0.5166	0.5066
EA with shorter-term genetic gain target	1.1578	1.1564	1.0799	1.0539	1.0398	1.0388	1.0271	1.0248	1.0195	1.0209	1	0.9745	0.9479	0.9355	0.9163	0.8884	0.8742	0.86	0.8408	0.8246	0.805	0.7895	0.7719	0.7633	0.7362	0.7148	0.6903	0.6737	0.6648	0.6416	0.6301	0.6233	0.5998	0.5889	0.5702	0.5528	0.5411	0.5255	0.5069	0.4983	0.4846	0.4751	0.4575	0.444	0.4306	0.4262	0.4088	0.4015	0.3885
SNP effects known: p^(-1/2)	1.1578	1.1564	1.0799	1.0539	1.0398	1.0388	1.0271	1.0248	1.0195	1.0209	1	0.8917	0.8646	0.8442	0.8341	0.8183	0.8067	0.7896	0.7727	0.761	0.7464	0.723	0.7024	0.6875	0.677	0.6574	0.6373	0.6237	0.6044	0.5816	0.567	0.5469	0.5317	0.5169	0.4972	0.4798	0.4629	0.4461	0.4298	0.417	0.4008	0.3851	0.3727	0.3535	0.3418	0.329	0.3134	0.3005	0.2873
SNP effects known: min(5	p^(-1/2))	1.1578	1.1564	1.0799	1.0539	1.0398	1.0388	1.0271	1.0248	1.0195	1.0209	1	0.8748	0.8517	0.837	0.8248	0.8156	0.7931	0.7822	0.7683	0.7519	0.7348	0.7205	0.7065	0.6876	0.6678	0.6533	0.6365	0.616	0.5984	0.5837	0.5634	0.5444	0.521	0.5027	0.4909	0.4734	0.4536	0.4407	0.4222	0.4074	0.3946	0.3774	0.3597	0.3486	0.3327	0.3215	0.3077	0.2946
SNP effects known: p^(-1/3)	1.1578	1.1564	1.0799	1.0539	1.0398	1.0388	1.0271	1.0248	1.0195	1.0209	1	0.8464	0.8223	0.813	0.7949	0.7885	0.7664	0.7472	0.7284	0.7216	0.7017	0.6863	0.6674	0.6504	0.6357	0.6225	0.6043	0.5821	0.5649	0.5478	0.5289	0.5133	0.4967	0.4764	0.462	0.4473	0.4333	0.4146	0.4004	0.3819	0.366	0.3511	0.3394	0.3258	0.3138	0.3005	0.2871	0.2745	0.261
SNP effects known: p^(-1/4)	1.1578	1.1564	1.0799	1.0539	1.0398	1.0388	1.0271	1.0248	1.0195	1.0209	1	0.8351	0.8124	0.7975	0.7829	0.7699	0.7566	0.7416	0.7225	0.7071	0.6845	0.6724	0.6551	0.6396	0.6196	0.6045	0.5821	0.5676	0.548	0.5331	0.5135	0.4987	0.4812	0.4611	0.4458	0.4285	0.4115	0.3953	0.38	0.3686	0.3497	0.3367	0.3224	0.3089	0.2937	0.2827	0.2686	0.2562	0.2456
SNP effects known: 0.8 + 0.2 * p^(-1/2)	1.1578	1.1564	1.0799	1.0539	1.0398	1.0388	1.0271	1.0248	1.0195	1.0209	1	0.8357	0.8062	0.7939	0.7732	0.7543	0.7445	0.7299	0.7095	0.6872	0.6777	0.6591	0.6384	0.6215	0.603	0.5896	0.5686	0.5485	0.5304	0.5177	0.4987	0.4827	0.4701	0.4506	0.4367	0.4199	0.4042	0.3905	0.3756	0.3576	0.3454	0.3314	0.3176	0.304	0.2881	0.2738	0.2618	0.2478	0.2386
SNP effects known: 0.6 + 0.4 * p^(-1/2)	1.1578	1.1564	1.0799	1.0539	1.0398	1.0388	1.0271	1.0248	1.0195	1.0209	1	0.847	0.8175	0.8026	0.7914	0.7732	0.7606	0.7397	0.7278	0.7107	0.6921	0.673	0.6617	0.6435	0.6218	0.6103	0.5914	0.5705	0.5561	0.5401	0.52	0.4992	0.4838	0.4675	0.4546	0.4349	0.4206	0.4032	0.3904	0.3762	0.3634	0.3496	0.3334	0.3192	0.3059	0.293	0.2797	0.2671	0.2551
SNP effects known: (pi/2 - asin(sqrt(p))) / sqrt(p*(1-p))	1.1578	1.1564	1.0799	1.0539	1.0398	1.0388	1.0271	1.0248	1.0195	1.0209	1	0.9225	0.8865	0.8742	0.8604	0.8473	0.8323	0.8149	0.8009	0.7862	0.7709	0.7558	0.7411	0.727	0.7064	0.6867	0.6664	0.6493	0.6332	0.613	0.5924	0.5828	0.5611	0.5465	0.5217	0.5098	0.4933	0.474	0.4545	0.4399	0.4224	0.4078	0.391	0.3762	0.3617	0.3492	0.3318	0.3166	0.3042
I_5 (6-generation in BVE)	1.1571	1.1567	1.0897	1.0624	1.0384	1.0465	1.0453	1.0306	1.0199	1.0017	1	0.9447	0.9252	0.9147	0.9051	0.8913	0.8748	0.8504	0.8406	0.8201	0.8205	0.8008	0.7811	0.7653	0.7494	0.7316	0.7113	0.6973	0.6878	0.6651	0.6483	0.6421	0.6192	0.6066	0.5931	0.5703	0.5583	0.5453	0.5229	0.519	0.5013	0.4897	0.4769	0.4581	0.4466	0.4355	0.4259	0.4169	0.4003
I_6 (6-generation in BVE)	1.1571	1.1567	1.0897	1.0624	1.0384	1.0465	1.0453	1.0306	1.0199	1.0017	1	0.9359	0.918	0.9027	0.8924	0.8807	0.8647	0.8501	0.8238	0.8095	0.7953	0.7818	0.7687	0.7557	0.7321	0.711	0.7005	0.69	0.6776	0.6522	0.6376	0.6229	0.6157	0.5992	0.5782	0.5666	0.5527	0.5348	0.5234	0.5112	0.4961	0.4876	0.4743	0.4624	0.4462	0.4389	0.4257	0.4164	0.4013
ExpBVSelGrOff (6-generation in BVE)	1.1571	1.1567	1.0897	1.0624	1.0384	1.0465	1.0453	1.0306	1.0199	1.0017	1	0.9313	0.922	0.9097	0.8959	0.8838	0.8718	0.853	0.8344	0.8175	0.8008	0.7766	0.7698	0.7545	0.7324	0.7209	0.7088	0.6915	0.6767	0.6573	0.6405	0.6271	0.6055	0.5973	0.5827	0.567	0.5504	0.5324	0.5238	0.5076	0.4939	0.4835	0.4696	0.4581	0.4456	0.4294	0.4215	0.4151	0.4036
Baseline (6-generation in BVE)	1.1571	1.1567	1.0897	1.0624	1.0384	1.0465	1.0453	1.0306	1.0199	1.0017	1	0.9324	0.9165	0.8971	0.8923	0.8805	0.8643	0.8407	0.832	0.811	0.7901	0.78	0.7638	0.7491	0.7367	0.7164	0.7073	0.6836	0.661	0.6482	0.6363	0.6263	0.6036	0.5913	0.579	0.5654	0.5486	0.5382	0.5213	0.507	0.4927	0.4795	0.4682	0.4592	0.4422	0.4297	0.4178	0.406	0.3965
OCS - 0.0043	1.1578	1.1564	1.0799	1.0539	1.0398	1.0388	1.0271	1.0248	1.0195	1.0209	1	0.972	0.974	0.9336	0.9295	0.918	0.8906	0.8851	0.8754	0.8523	0.8266	0.8163	0.802	0.7917	0.7692	0.7563	0.7351	0.7194	0.6971	0.6916	0.6754	0.6627	0.6502	0.631	0.618	0.6055	0.589	0.5662	0.563	0.5483	0.5361	0.5269	0.5152	0.5002	0.4868	0.4771	0.4625	0.4529	0.444
inbreeding threshold: 0.003	1.1578	1.1564	1.0799	1.0539	1.0398	1.0388	1.0271	1.0248	1.0195	1.0209	1	0.9803	0.9646	0.945	0.9299	0.9257	0.9284	0.9064	0.8867	0.8751	0.8572	0.8404	0.8281	0.8176	0.7917	0.7853	0.7692	0.7564	0.7393	0.7259	0.723	0.7073	0.6946	0.6745	0.661	0.6453	0.6358	0.619	0.6103	0.5958	0.5848	0.5717	0.554	0.5446	0.5377	0.5263	0.5137	0.5074	0.494
inbreeding threshold: 0.004	1.1578	1.1564	1.0799	1.0539	1.0398	1.0388	1.0271	1.0248	1.0195	1.0209	1	0.9766	0.9625	0.9447	0.9253	0.9003	0.8973	0.8767	0.8696	0.8531	0.8359	0.8246	0.8104	0.7936	0.7783	0.7651	0.7474	0.7269	0.7205	0.697	0.6942	0.6801	0.6649	0.6553	0.632	0.6084	0.6005	0.5853	0.5727	0.5599	0.5526	0.5383	0.5303	0.5142	0.5051	0.4917	0.4762	0.4644	0.461
inbreeding threshold: 0.006	1.1578	1.1564	1.0799	1.0539	1.0398	1.0388	1.0271	1.0248	1.0195	1.0209	1	0.9712	0.9476	0.9245	0.9198	0.9043	0.8797	0.864	0.8515	0.8262	0.8143	0.7989	0.7794	0.764	0.7412	0.7321	0.7123	0.6941	0.6712	0.6515	0.6365	0.6258	0.6036	0.587	0.5721	0.5647	0.5454	0.5265	0.5146	0.4946	0.4804	0.4701	0.4613	0.4486	0.4391	0.429	0.4195	0.4069	0.3948
OCS - 0.007	1.1578	1.1564	1.0799	1.0539	1.0398	1.0388	1.0271	1.0248	1.0195	1.0209	1	0.9673	0.9452	0.9203	0.9076	0.8866	0.8786	0.8457	0.8389	0.824	0.8012	0.7912	0.7732	0.7423	0.7199	0.7124	0.6882	0.6637	0.65	0.6397	0.6265	0.6043	0.5864	0.5735	0.5559	0.5413	0.5243	0.511	0.4934	0.483	0.4718	0.4587	0.4461	0.4344	0.4244	0.4059	0.3963	0.3837	0.3724
[truncated: 63 more columns]
