# Supplementary material for: Strategies to improve on selection based on estimated breeding values
Source: Genet Sel Evol. 2026 Feb 14;58:13. doi: 10.1186/s12711-026-01034-z (PMC12922190; doi:10.1186/s12711-026-01034-z)
Supplement: Supplementary file 4 — Supplementary material 4 Share of SNPs fixated for all considered scenarios per generation. [file 12711_2026_1034_MOESM4_ESM.csv]

	Burn-in 1	Burn-in 2	Burn-in 3	Burn-in 4	Burn-in 5	Burn-in 6	Burn-in 7	Burn-in 8	Burn-in 9	Burn-in 10	Generation 0 (Nucleus)	Generation 1 (Nucleus)	Generation 2 (Nucleus)	Generation 3 (Nucleus)	Generation 4 (Nucleus)	Generation 5 (Nucleus)	Generation 6 (Nucleus)	Generation 7 (Nucleus)	Generation 8 (Nucleus)	Generation 9 (Nucleus)	Generation 10 (Nucleus)	Generation 11 (Nucleus)	Generation 12 (Nucleus)	Generation 13 (Nucleus)	Generation 14 (Nucleus)	Generation 15 (Nucleus)	Generation 16 (Nucleus)	Generation 17 (Nucleus)	Generation 18 (Nucleus)	Generation 19 (Nucleus)	Generation 20 (Nucleus)	Generation 21 (Nucleus)	Generation 22 (Nucleus)	Generation 23 (Nucleus)	Generation 24 (Nucleus)	Generation 25 (Nucleus)	Generation 26 (Nucleus)	Generation 27 (Nucleus)	Generation 28 (Nucleus)	Generation 29 (Nucleus)	Generation 30 (Nucleus)	Generation 31 (Nucleus)	Generation 32 (Nucleus)	Generation 33 (Nucleus)	Generation 34 (Nucleus)	Generation 35 (Nucleus)	Generation 36 (Nucleus)	Generation 37 (Nucleus)	Generation 38 (Nucleus)
Baseline (EBV)	0.0072	0.0072	0.0125	0.0181	0.0237	0.0292	0.0349	0.0408	0.0466	0.0523	0.0582	0.0682	0.079	0.0897	0.1007	0.1115	0.1224	0.1342	0.1461	0.1583	0.1706	0.1828	0.1955	0.2077	0.2202	0.2325	0.2446	0.2575	0.2701	0.2823	0.2948	0.3076	0.3206	0.3332	0.3456	0.3589	0.3711	0.3837	0.3968	0.4095	0.4218	0.4351	0.4476	0.4601	0.4728	0.4851	0.497	0.5093	0.5207
inbreeding threshold: 0.005	0.0072	0.0072	0.0125	0.0181	0.0237	0.0292	0.0349	0.0408	0.0466	0.0523	0.0582	0.0644	0.0707	0.0767	0.0827	0.0889	0.0954	0.1017	0.1082	0.1146	0.1209	0.1274	0.1336	0.1399	0.1462	0.1527	0.159	0.1651	0.1718	0.1782	0.1846	0.1911	0.1976	0.204	0.2102	0.2165	0.2229	0.2292	0.2354	0.2416	0.2481	0.2541	0.2597	0.2658	0.2718	0.2777	0.2833	0.289	0.2947
weight: 0.05 (kinship to top animals)	0.0072	0.0072	0.0125	0.0181	0.0237	0.0292	0.0349	0.0408	0.0466	0.0523	0.0582	0.0678	0.0776	0.0877	0.0978	0.1081	0.1184	0.1289	0.1395	0.1504	0.1611	0.1717	0.1831	0.1936	0.2045	0.2155	0.2267	0.2375	0.2491	0.2601	0.2713	0.2818	0.2929	0.304	0.3148	0.3259	0.3367	0.348	0.3588	0.3699	0.3805	0.3919	0.4031	0.4135	0.4241	0.4342	0.4443	0.4542	0.4636
kinship to top individuals - index weight: 0.050	0.0072	0.0072	0.0125	0.0181	0.0237	0.0292	0.0349	0.0408	0.0466	0.0523	0.0582	0.0679	0.0782	0.0889	0.0998	0.1105	0.1215	0.1323	0.1435	0.1551	0.166	0.1769	0.1887	0.2004	0.2118	0.2236	0.2353	0.2474	0.2603	0.2727	0.2847	0.297	0.3088	0.3215	0.3338	0.3458	0.3582	0.3703	0.3826	0.3944	0.4065	0.4183	0.4299	0.4418	0.4533	0.4647	0.4762	0.4875	0.498
weight: 0.20 (kinship to top animals)	0.0072	0.0072	0.0125	0.0181	0.0237	0.0292	0.0349	0.0408	0.0466	0.0523	0.0582	0.0666	0.0749	0.0832	0.0914	0.0997	0.1081	0.1168	0.1252	0.1336	0.1417	0.1502	0.1587	0.1677	0.1766	0.186	0.1953	0.2045	0.2134	0.2226	0.2319	0.2414	0.2506	0.2605	0.2702	0.2799	0.2898	0.299	0.3088	0.3183	0.3278	0.3375	0.3476	0.3576	0.3667	0.376	0.3852	0.3946	0.4039
weight: 0.05 (kinship to population)	0.0072	0.0072	0.0125	0.0181	0.0237	0.0292	0.0349	0.0408	0.0466	0.0523	0.0582	0.068	0.0784	0.0888	0.0996	0.1105	0.1216	0.1329	0.1444	0.1558	0.167	0.1786	0.1905	0.2027	0.2149	0.2271	0.2396	0.252	0.2647	0.2768	0.2888	0.3016	0.3143	0.3269	0.34	0.3519	0.3644	0.3768	0.3895	0.4018	0.4141	0.4259	0.4375	0.4497	0.4611	0.4723	0.4829	0.4937	0.5052
weight: 0.20 (kinship to population)	0.0072	0.0072	0.0125	0.0181	0.0237	0.0292	0.0349	0.0408	0.0466	0.0523	0.0582	0.0671	0.0763	0.0854	0.0947	0.1041	0.1135	0.1232	0.1331	0.1428	0.1528	0.1628	0.1728	0.1833	0.1935	0.2034	0.2139	0.2243	0.235	0.2459	0.2559	0.2671	0.2777	0.2886	0.2996	0.3104	0.3218	0.3327	0.3433	0.3538	0.3647	0.3755	0.3858	0.3963	0.4069	0.4177	0.4279	0.438	0.4486
kinship to top individuals - index weight: 0.025	0.0072	0.0072	0.0125	0.0181	0.0237	0.0292	0.0349	0.0408	0.0466	0.0523	0.0582	0.0681	0.0785	0.0895	0.0999	0.1106	0.1214	0.1325	0.1439	0.1555	0.1674	0.1793	0.1911	0.2034	0.2159	0.2282	0.2403	0.2525	0.2647	0.2776	0.2901	0.3029	0.3162	0.3291	0.342	0.3552	0.3675	0.3808	0.3934	0.4058	0.4174	0.4299	0.4424	0.455	0.4666	0.4783	0.4897	0.5017	0.5131
kinship to top individuals - index weight: 0.075	0.0072	0.0072	0.0125	0.0181	0.0237	0.0292	0.0349	0.0408	0.0466	0.0523	0.0582	0.0677	0.0775	0.0878	0.098	0.1081	0.1185	0.129	0.1391	0.1502	0.1606	0.1717	0.1829	0.194	0.2054	0.2168	0.2284	0.2399	0.2516	0.2637	0.2759	0.2883	0.3001	0.3124	0.3245	0.336	0.3481	0.3602	0.3727	0.385	0.3971	0.4085	0.4196	0.431	0.4422	0.4535	0.4647	0.476	0.4862
kinship to top individuals - index weight: 0.100	0.0072	0.0072	0.0125	0.0181	0.0237	0.0292	0.0349	0.0408	0.0466	0.0523	0.0582	0.0676	0.0771	0.087	0.0969	0.1072	0.1175	0.1278	0.1381	0.1485	0.159	0.1696	0.18	0.1908	0.2017	0.2122	0.2235	0.2344	0.2454	0.2565	0.2674	0.2787	0.2904	0.3023	0.3135	0.3253	0.3367	0.3484	0.3601	0.3708	0.3819	0.3932	0.4047	0.4165	0.4278	0.4392	0.4506	0.4616	0.4724
kinship to top individuals - index weight: 0.125	0.0072	0.0072	0.0125	0.0181	0.0237	0.0292	0.0349	0.0408	0.0466	0.0523	0.0582	0.0674	0.0769	0.0864	0.096	0.1057	0.115	0.1248	0.1347	0.1449	0.1549	0.1653	0.1758	0.1862	0.1967	0.2068	0.2178	0.2289	0.2396	0.2512	0.2621	0.2737	0.2849	0.2965	0.3075	0.3184	0.3292	0.3406	0.3524	0.3637	0.3747	0.3853	0.3963	0.408	0.419	0.4297	0.441	0.4513	0.4615
kinship to top individuals - index weight: 0.150	0.0072	0.0072	0.0125	0.0181	0.0237	0.0292	0.0349	0.0408	0.0466	0.0523	0.0582	0.0672	0.0761	0.0855	0.095	0.1043	0.1137	0.1227	0.1324	0.1419	0.1516	0.1613	0.1714	0.1816	0.192	0.2021	0.2124	0.2228	0.2335	0.244	0.2547	0.2655	0.2762	0.2873	0.2982	0.3092	0.32	0.3312	0.3417	0.3524	0.3635	0.3743	0.3855	0.3959	0.4063	0.4165	0.427	0.4374	0.4473
kinship to top individuals - index weight: 0.175	0.0072	0.0072	0.0125	0.0181	0.0237	0.0292	0.0349	0.0408	0.0466	0.0523	0.0582	0.0669	0.0758	0.0847	0.0937	0.1026	0.1112	0.12	0.1294	0.1385	0.1475	0.157	0.1664	0.1762	0.1857	0.1955	0.2054	0.2151	0.2253	0.2353	0.2456	0.2564	0.2669	0.2772	0.2873	0.2973	0.3074	0.3176	0.3281	0.3391	0.3492	0.3598	0.3705	0.3808	0.3913	0.4012	0.4118	0.4219	0.4319
kinship to top individuals - index weight: 0.250	0.0072	0.0072	0.0125	0.0181	0.0237	0.0292	0.0349	0.0408	0.0466	0.0523	0.0582	0.0662	0.0742	0.0819	0.0895	0.097	0.1047	0.1122	0.1201	0.1277	0.1357	0.1436	0.1515	0.1597	0.1679	0.1762	0.1845	0.1929	0.2017	0.2105	0.2187	0.2276	0.2364	0.2454	0.2542	0.2631	0.2724	0.2814	0.2906	0.2995	0.3085	0.3172	0.326	0.3353	0.3443	0.3532	0.362	0.3705	0.3795
kinship to top individuals - index weight: 0.300	0.0072	0.0072	0.0125	0.0181	0.0237	0.0292	0.0349	0.0408	0.0466	0.0523	0.0582	0.0658	0.0729	0.0799	0.087	0.094	0.101	0.1076	0.1144	0.1214	0.1288	0.1362	0.1431	0.1504	0.1579	0.1653	0.1728	0.1803	0.1881	0.1959	0.2036	0.2115	0.2195	0.2277	0.2359	0.2439	0.2518	0.2598	0.2681	0.2763	0.2842	0.2923	0.3001	0.308	0.3161	0.3242	0.3326	0.3403	0.3484
kinship to top individuals - index weight: 0.400	0.0072	0.0072	0.0125	0.0181	0.0237	0.0292	0.0349	0.0408	0.0466	0.0523	0.0582	0.0652	0.0715	0.0775	0.0833	0.0891	0.095	0.1008	0.1068	0.1129	0.1186	0.1246	0.1305	0.1365	0.1427	0.1489	0.1552	0.1615	0.1677	0.1742	0.1803	0.1865	0.1931	0.1995	0.2059	0.2122	0.2192	0.2257	0.2323	0.2392	0.2457	0.2523	0.2587	0.2654	0.272	0.2786	0.2854	0.2923	0.2989
kinship to top individuals - index weight: 0.500	0.0072	0.0072	0.0125	0.0181	0.0237	0.0292	0.0349	0.0408	0.0466	0.0523	0.0582	0.0649	0.0713	0.0774	0.0837	0.0897	0.0957	0.1016	0.1075	0.1133	0.119	0.1248	0.1307	0.1365	0.1426	0.1485	0.1543	0.1603	0.1665	0.1724	0.1783	0.1842	0.1903	0.1962	0.2021	0.2082	0.2144	0.2205	0.2264	0.2323	0.2381	0.2442	0.2505	0.2568	0.2625	0.2685	0.2746	0.2807	0.2867
Avoid matings no fullsib-matings	0.0072	0.0072	0.0125	0.0181	0.0237	0.0292	0.0349	0.0408	0.0466	0.0523	0.0582	0.0682	0.0788	0.0896	0.1003	0.1115	0.1227	0.1342	0.1465	0.1586	0.1707	0.1828	0.1947	0.2071	0.2197	0.2324	0.245	0.258	0.2713	0.2848	0.2979	0.3104	0.3231	0.3355	0.3486	0.3616	0.374	0.386	0.399	0.4114	0.4239	0.4355	0.4479	0.4599	0.4718	0.4837	0.4954	0.5077	0.5189
Avoid matings no halfsib-matings	0.0072	0.0072	0.0125	0.0181	0.0237	0.0292	0.0349	0.0408	0.0466	0.0523	0.0582	0.0682	0.0787	0.089	0.0999	0.1104	0.121	0.1319	0.1427	0.1538	0.1646	0.1755	0.187	0.1989	0.2106	0.2229	0.2348	0.2466	0.2583	0.2701	0.2821	0.294	0.3055	0.3177	0.3297	0.3413	0.3527	0.3641	0.3753	0.387	0.3986	0.4104	0.4219	0.4329	0.4438	0.4552	0.4663	0.4766	0.4874
Avoid matings inbreeding quantile: 0.90	0.0072	0.0072	0.0125	0.0181	0.0237	0.0292	0.0349	0.0408	0.0466	0.0523	0.0582	0.0682	0.0784	0.0886	0.0989	0.1093	0.1199	0.1302	0.1412	0.1524	0.1635	0.1747	0.1862	0.1978	0.2094	0.2211	0.2331	0.2445	0.2562	0.2682	0.2801	0.2926	0.3047	0.3171	0.3291	0.341	0.3527	0.3639	0.3755	0.3871	0.3988	0.4102	0.4211	0.432	0.4431	0.4535	0.4643	0.4749	0.4853
Avoid matings inbreeding quantile: 0.50	0.0072	0.0072	0.0125	0.0181	0.0237	0.0292	0.0349	0.0408	0.0466	0.0523	0.0582	0.0683	0.0782	0.0881	0.0978	0.1079	0.1177	0.1276	0.1376	0.1477	0.1579	0.1682	0.1785	0.1888	0.1995	0.2097	0.2203	0.2307	0.2415	0.2524	0.2629	0.2734	0.2844	0.2951	0.3064	0.3169	0.3281	0.3388	0.3489	0.3595	0.3702	0.3803	0.3904	0.4008	0.4116	0.4219	0.4318	0.4417	0.4513
Avoid matings inbreeding quantile: 0.25	0.0072	0.0072	0.0125	0.0181	0.0237	0.0292	0.0349	0.0408	0.0466	0.0523	0.0582	0.0685	0.0794	0.0904	0.1018	0.1125	0.1232	0.1344	0.1449	0.1554	0.1666	0.1774	0.1886	0.1996	0.2112	0.2228	0.2348	0.2464	0.2577	0.2694	0.2808	0.2927	0.3038	0.3151	0.3268	0.3379	0.349	0.3603	0.3717	0.383	0.3936	0.4042	0.4148	0.4256	0.4364	0.4472	0.4576	0.4678	0.4782
Avoid matings inbreeding quantile: 0.10	0.0072	0.0072	0.0125	0.0181	0.0237	0.0292	0.0349	0.0408	0.0466	0.0523	0.0582	0.0695	0.0845	0.0997	0.1138	0.1284	0.142	0.1565	0.1709	0.1845	0.199	0.2126	0.227	0.2413	0.2557	0.2704	0.2853	0.3	0.3155	0.3302	0.3443	0.359	0.373	0.3871	0.402	0.4159	0.429	0.4411	0.454	0.4671	0.4805	0.4945	0.5067	0.5188	0.5311	0.5427	0.5544	0.5659	0.5773
Avoid matings kinship quantile: 0.90	0.0072	0.0072	0.0125	0.0181	0.0237	0.0292	0.0349	0.0408	0.0466	0.0523	0.0582	0.0682	0.0786	0.0893	0.0996	0.1102	0.1209	0.1319	0.1428	0.1539	0.1653	0.1766	0.1884	0.1998	0.2113	0.2233	0.2355	0.2471	0.2595	0.2714	0.2838	0.2956	0.3076	0.3201	0.3319	0.3441	0.3566	0.3682	0.38	0.392	0.4039	0.4157	0.4272	0.4392	0.4506	0.4618	0.4731	0.484	0.4946
Avoid matings kinship quantile: 0.50	0.0072	0.0072	0.0125	0.0181	0.0237	0.0292	0.0349	0.0408	0.0466	0.0523	0.0582	0.0688	0.0797	0.0907	0.102	0.1131	0.1247	0.1366	0.1481	0.1602	0.172	0.184	0.1963	0.2088	0.221	0.2331	0.2454	0.2577	0.2702	0.2825	0.2957	0.308	0.3204	0.3328	0.345	0.3573	0.3703	0.3826	0.3947	0.4064	0.4183	0.4303	0.4418	0.4534	0.4653	0.4767	0.4877	0.4993	0.5103
Avoid matings kinship quantile: 0.25	0.0072	0.0072	0.0125	0.0181	0.0237	0.0292	0.0349	0.0408	0.0466	0.0523	0.0582	0.0701	0.0847	0.0995	0.1144	0.129	0.143	0.1577	0.1716	0.1855	0.1999	0.2138	0.2275	0.2411	0.2554	0.2697	0.2856	0.3006	0.3147	0.3296	0.3445	0.3597	0.3745	0.3892	0.4038	0.4188	0.4332	0.4463	0.4603	0.4737	0.488	0.5017	0.5147	0.5269	0.5395	0.5518	0.5626	0.5742	0.5863
Avoid matings kinship quantile: 0.10	0.0072	0.0072	0.0125	0.0181	0.0237	0.0292	0.0349	0.0408	0.0466	0.0523	0.0582	0.0736	0.0972	0.1183	0.1394	0.159	0.1805	0.2006	0.2203	0.2415	0.2618	0.2831	0.303	0.3227	0.3435	0.3639	0.3844	0.4035	0.4236	0.4421	0.4595	0.4787	0.4962	0.5133	0.5331	0.549	0.5655	0.5831	0.5988	0.6128	0.6289	0.6436	0.6569	0.6702	0.6837	0.696	0.7079	0.7194	0.7308
Avoid matings inbreeding quantile: 0.80	0.0072	0.0072	0.0125	0.0181	0.0237	0.0292	0.0349	0.0408	0.0466	0.0523	0.0582	0.0682	0.0782	0.0882	0.0986	0.1089	0.1193	0.1293	0.1396	0.1504	0.1608	0.1715	0.1824	0.1932	0.2038	0.215	0.2256	0.2364	0.2476	0.2587	0.2701	0.2809	0.2925	0.3035	0.3152	0.3266	0.3382	0.3495	0.3606	0.3719	0.3831	0.3945	0.4057	0.4166	0.4274	0.4379	0.4485	0.4587	0.469
Avoid matings inbreeding quantile: 0.70	0.0072	0.0072	0.0125	0.0181	0.0237	0.0292	0.0349	0.0408	0.0466	0.0523	0.0582	0.0682	0.0784	0.0885	0.0983	0.1082	0.1183	0.1283	0.1386	0.1491	0.1593	0.1697	0.1802	0.1911	0.2018	0.2122	0.2226	0.2333	0.2441	0.255	0.2661	0.2772	0.2881	0.2997	0.3113	0.3224	0.3339	0.3449	0.3562	0.3671	0.3781	0.3884	0.3987	0.409	0.4195	0.4297	0.44	0.4507	0.4606
Avoid matings inbreeding quantile: 0.60	0.0072	0.0072	0.0125	0.0181	0.0237	0.0292	0.0349	0.0408	0.0466	0.0523	0.0582	0.0682	0.0782	0.0878	0.0975	0.1071	0.1168	0.1269	0.1368	0.1469	0.1569	0.167	0.1773	0.1875	0.1984	0.2088	0.2197	0.2301	0.2411	0.2519	0.2626	0.2736	0.2849	0.296	0.3066	0.3182	0.3291	0.3403	0.3513	0.3626	0.3732	0.3838	0.3945	0.4055	0.4154	0.4258	0.4358	0.4456	0.4552
Avoid matings inbreeding quantile: 0.40	0.0072	0.0072	0.0125	0.0181	0.0237	0.0292	0.0349	0.0408	0.0466	0.0523	0.0582	0.0683	0.0785	0.0887	0.099	0.1092	0.1188	0.1289	0.139	0.1488	0.1595	0.1698	0.1801	0.1903	0.2007	0.2115	0.2222	0.233	0.2438	0.2549	0.2658	0.2768	0.2873	0.2984	0.309	0.3197	0.3301	0.3413	0.3523	0.3635	0.3739	0.3843	0.3948	0.4052	0.4156	0.4262	0.4364	0.4461	0.4557
Avoid matings inbreeding quantile: 0.30	0.0072	0.0072	0.0125	0.0181	0.0237	0.0292	0.0349	0.0408	0.0466	0.0523	0.0582	0.0684	0.0792	0.0899	0.1002	0.111	0.1212	0.1317	0.1419	0.1527	0.1631	0.1742	0.1851	0.1961	0.207	0.2183	0.2296	0.2402	0.2514	0.2627	0.2744	0.2859	0.2968	0.3071	0.3179	0.3288	0.3404	0.3517	0.3629	0.3736	0.3846	0.3953	0.4057	0.4161	0.4269	0.4376	0.4475	0.4581	0.4686
Avoid matings inbreeding quantile: 0.20	0.0072	0.0072	0.0125	0.0181	0.0237	0.0292	0.0349	0.0408	0.0466	0.0523	0.0582	0.0686	0.0802	0.0916	0.1025	0.1138	0.1254	0.1367	0.1479	0.1592	0.1706	0.182	0.1935	0.2048	0.2165	0.2282	0.2404	0.2519	0.2638	0.2756	0.2879	0.3001	0.3122	0.3242	0.3358	0.347	0.3586	0.3698	0.3815	0.393	0.4044	0.4164	0.4271	0.4386	0.4491	0.4598	0.4704	0.4809	0.4914
Avoid matings kinship quantile: 0.80	0.0072	0.0072	0.0125	0.0181	0.0237	0.0292	0.0349	0.0408	0.0466	0.0523	0.0582	0.0683	0.0788	0.0892	0.0996	0.1104	0.121	0.1318	0.1429	0.1536	0.1646	0.176	0.187	0.1983	0.21	0.2217	0.2331	0.2448	0.2563	0.2684	0.2808	0.2927	0.3047	0.3167	0.3291	0.3411	0.3533	0.365	0.3766	0.3884	0.4	0.4117	0.4231	0.4346	0.4456	0.4565	0.4678	0.4791	0.4895
Avoid matings kinship quantile: 0.70	0.0072	0.0072	0.0125	0.0181	0.0237	0.0292	0.0349	0.0408	0.0466	0.0523	0.0582	0.0684	0.0788	0.0893	0.0998	0.1105	0.1215	0.1323	0.1429	0.1539	0.1651	0.1769	0.1884	0.2002	0.2122	0.2238	0.2356	0.2471	0.2585	0.2701	0.282	0.2935	0.3055	0.3172	0.329	0.3408	0.3526	0.3645	0.3761	0.3882	0.3994	0.4108	0.4219	0.4329	0.4441	0.4556	0.4671	0.479	0.4901
Avoid matings kinship quantile: 0.60	0.0072	0.0072	0.0125	0.0181	0.0237	0.0292	0.0349	0.0408	0.0466	0.0523	0.0582	0.0685	0.0792	0.09	0.1004	0.1113	0.1217	0.1328	0.1436	0.1547	0.1664	0.1778	0.1896	0.2012	0.2131	0.2251	0.2375	0.2497	0.2619	0.274	0.2863	0.2985	0.3103	0.3225	0.3349	0.3472	0.3595	0.3713	0.3838	0.3961	0.4081	0.4198	0.4315	0.4428	0.4536	0.4651	0.4769	0.4882	0.4991
Avoid matings kinship quantile: 0.40	0.0072	0.0072	0.0125	0.0181	0.0237	0.0292	0.0349	0.0408	0.0466	0.0523	0.0582	0.069	0.0812	0.0932	0.1055	0.1178	0.1301	0.1428	0.1553	0.1674	0.1798	0.1924	0.2048	0.2178	0.231	0.2433	0.2559	0.2684	0.281	0.2942	0.3077	0.3205	0.334	0.3476	0.3607	0.3737	0.3869	0.3994	0.4122	0.4245	0.4371	0.4494	0.4612	0.4732	0.485	0.4967	0.5085	0.5197	0.5307
Avoid matings kinship quantile: 0.30	0.0072	0.0072	0.0125	0.0181	0.0237	0.0292	0.0349	0.0408	0.0466	0.0523	0.0582	0.0697	0.083	0.0962	0.1095	0.1232	0.1367	0.1502	0.1638	0.1777	0.1916	0.205	0.2191	0.233	0.2471	0.2612	0.2759	0.2899	0.3044	0.3187	0.3325	0.3454	0.3596	0.3735	0.388	0.4016	0.4152	0.4293	0.443	0.4565	0.4698	0.483	0.4957	0.5085	0.5215	0.5341	0.5459	0.5573	0.569
Avoid matings kinship quantile: 0.20	0.0072	0.0072	0.0125	0.0181	0.0237	0.0292	0.0349	0.0408	0.0466	0.0523	0.0582	0.0708	0.0865	0.1033	0.1183	0.1335	0.1492	0.1644	0.18	0.1961	0.212	0.2274	0.2428	0.2592	0.2755	0.2909	0.3069	0.3235	0.3392	0.3559	0.372	0.3877	0.4032	0.4181	0.4338	0.4487	0.4628	0.4782	0.4917	0.5055	0.5189	0.5327	0.5458	0.5592	0.5722	0.5844	0.5966	0.6094	0.6216
p^(-1/2)	0.0071	0.0071	0.0125	0.0181	0.0237	0.0294	0.0351	0.0409	0.0468	0.0527	0.0586	0.0683	0.0783	0.0885	0.0987	0.109	0.1195	0.13	0.1405	0.1512	0.1619	0.1729	0.184	0.1948	0.2058	0.2169	0.2281	0.2392	0.2504	0.2616	0.2729	0.2841	0.2953	0.3066	0.3179	0.3289	0.34	0.3512	0.3621	0.3729	0.3838	0.3945	0.4052	0.4157	0.4261	0.4365	0.4466	0.4566	0.4664
min(5	p^(-1/2))	0.0071	0.0071	0.0125	0.0181	0.0237	0.0294	0.0351	0.0409	0.0468	0.0527	0.0586	0.0684	0.0784	0.0886	0.099	0.1095	0.1199	0.1305	0.1412	0.1519	0.1627	0.1735	0.1845	0.1956	0.2068	0.218	0.2293	0.2406	0.252	0.2634	0.2747	0.2861	0.2974	0.3089	0.3201	0.3313	0.3424	0.3536	0.3647	0.3756	0.3865	0.3974	0.4083	0.419	0.4294	0.4397	0.45	0.46
p^(-1/3)	0.0071	0.0071	0.0125	0.0181	0.0237	0.0294	0.0351	0.0409	0.0468	0.0527	0.0586	0.0685	0.0787	0.0891	0.0997	0.1103	0.1211	0.1319	0.143	0.154	0.1652	0.1765	0.188	0.1993	0.2109	0.2225	0.2343	0.246	0.258	0.2699	0.2816	0.2937	0.3057	0.3177	0.3296	0.3413	0.353	0.3649	0.3768	0.3883	0.3998	0.4111	0.4224	0.4335	0.4446	0.4556	0.4664	0.4771	0.4877
p^(-1/4)	0.0071	0.0071	0.0125	0.0181	0.0237	0.0294	0.0351	0.0409	0.0468	0.0527	0.0586	0.0685	0.0789	0.0894	0.1001	0.111	0.122	0.1332	0.1447	0.156	0.1676	0.1792	0.191	0.2028	0.2148	0.2268	0.2388	0.2508	0.263	0.2751	0.2876	0.2998	0.3122	0.3243	0.3363	0.3484	0.3603	0.3723	0.384	0.3958	0.4074	0.4189	0.4305	0.4419	0.4532	0.4644	0.4754	0.4861	0.4968
0.8 + 0.2 * p^(-1/2)	0.0071	0.0071	0.0125	0.0181	0.0237	0.0294	0.0351	0.0409	0.0468	0.0527	0.0586	0.0686	0.079	0.0896	0.1005	0.1114	0.1226	0.1339	0.1454	0.157	0.1686	0.1803	0.1923	0.2044	0.2165	0.2288	0.2413	0.2537	0.2662	0.2787	0.2912	0.3035	0.3161	0.3286	0.341	0.3535	0.366	0.3784	0.3907	0.4029	0.4152	0.4272	0.4391	0.4509	0.4626	0.474	0.4851	0.4961	0.5069
0.6 + 0.4 * p^(-1/2)	0.0071	0.0071	0.0125	0.0181	0.0237	0.0294	0.0351	0.0409	0.0468	0.0527	0.0586	0.0685	0.0787	0.0891	0.0997	0.1104	0.1213	0.1323	0.1433	0.1544	0.1656	0.1772	0.1887	0.2004	0.2123	0.2243	0.2362	0.2481	0.2601	0.2722	0.2843	0.2964	0.3086	0.3206	0.3327	0.3446	0.3565	0.3683	0.3802	0.392	0.4038	0.4155	0.427	0.4382	0.4494	0.4606	0.4716	0.4823	0.4929
pi/2 - asin(sqrt(p))) / sqrt(p*(1-p)))	0.0071	0.0071	0.0125	0.0181	0.0237	0.0294	0.0351	0.0409	0.0468	0.0527	0.0586	0.0682	0.0782	0.0882	0.0982	0.1083	0.1185	0.1288	0.1392	0.1496	0.16	0.1704	0.1809	0.1915	0.2022	0.2131	0.2239	0.2346	0.2453	0.2561	0.2668	0.2776	0.2885	0.2993	0.31	0.3206	0.3311	0.3417	0.3523	0.3627	0.3731	0.3834	0.3935	0.4036	0.4133	0.4231	0.4328	0.4423	0.4518
ExpBVSelGrOff	NA	NA	NA	NA	NA	NA	NA	NA	NA	NA	NA	NA	NA	NA	NA	NA	NA	NA	NA	NA	NA	NA	NA	NA	NA	NA	NA	NA	NA	NA	NA	NA	NA	NA	NA	NA	NA	NA	NA	NA	NA	NA	NA	NA	NA	NA	NA	NA	NA
I_5	NA	NA	NA	NA	NA	NA	NA	NA	NA	NA	NA	NA	NA	NA	NA	NA	NA	NA	NA	NA	NA	NA	NA	NA	NA	NA	NA	NA	NA	NA	NA	NA	NA	NA	NA	NA	NA	NA	NA	NA	NA	NA	NA	NA	NA	NA	NA	NA	NA
I_6	NA	NA	NA	NA	NA	NA	NA	NA	NA	NA	NA	NA	NA	NA	NA	NA	NA	NA	NA	NA	NA	NA	NA	NA	NA	NA	NA	NA	NA	NA	NA	NA	NA	NA	NA	NA	NA	NA	NA	NA	NA	NA	NA	NA	NA	NA	NA	NA	NA
AlphaMateAngle: 5	NA	NA	NA	NA	NA	NA	NA	NA	NA	NA	NA	NA	NA	NA	NA	NA	NA	NA	NA	NA	NA	NA	NA	NA	NA	NA	NA	NA	NA	NA	NA	NA	NA	NA	NA	NA	NA	NA	NA	NA	NA	NA	NA	NA	NA	NA	NA	NA	NA
AlphaMateAngle: 15	NA	NA	NA	NA	NA	NA	NA	NA	NA	NA	NA	NA	NA	NA	NA	NA	NA	NA	NA	NA	NA	NA	NA	NA	NA	NA	NA	NA	NA	NA	NA	NA	NA	NA	NA	NA	NA	NA	NA	NA	NA	NA	NA	NA	NA	NA	NA	NA	NA
AlphaMateAngle: 30	NA	NA	NA	NA	NA	NA	NA	NA	NA	NA	NA	NA	NA	NA	NA	NA	NA	NA	NA	NA	NA	NA	NA	NA	NA	NA	NA	NA	NA	NA	NA	NA	NA	NA	NA	NA	NA	NA	NA	NA	NA	NA	NA	NA	NA	NA	NA	NA	NA
AlphaMateAngle: 45	NA	NA	NA	NA	NA	NA	NA	NA	NA	NA	NA	NA	NA	NA	NA	NA	NA	NA	NA	NA	NA	NA	NA	NA	NA	NA	NA	NA	NA	NA	NA	NA	NA	NA	NA	NA	NA	NA	NA	NA	NA	NA	NA	NA	NA	NA	NA	NA	NA
Selected animals: 50/125	0.0072	0.0072	0.0125	0.0181	0.0237	0.0292	0.0349	0.0408	0.0466	0.0523	0.0582	0.0658	0.0738	0.0824	0.091	0.0999	0.1087	0.1177	0.1263	0.1353	0.1446	0.154	0.1634	0.173	0.1825	0.192	0.2018	0.2116	0.2214	0.2317	0.2419	0.2522	0.2627	0.2733	0.284	0.2942	0.3044	0.3153	0.3256	0.336	0.3463	0.357	0.3668	0.3773	0.3874	0.3978	0.4075	0.4172	0.4272
Selected animals: 45/112	0.0072	0.0072	0.0125	0.0181	0.0237	0.0292	0.0349	0.0408	0.0466	0.0523	0.0582	0.067	0.0759	0.0855	0.0953	0.1051	0.1149	0.1247	0.1345	0.1447	0.1553	0.166	0.1768	0.1879	0.1989	0.2099	0.2213	0.2326	0.2438	0.255	0.2664	0.278	0.29	0.3017	0.3133	0.325	0.3364	0.3478	0.3594	0.371	0.3821	0.3933	0.4048	0.4161	0.4274	0.4386	0.4495	0.4603	0.4714
Selected animals: 42/105	0.0072	0.0072	0.0125	0.0181	0.0237	0.0292	0.0349	0.0408	0.0466	0.0523	0.0582	0.0676	0.0775	0.0875	0.0978	0.1086	0.1194	0.1311	0.1424	0.1534	0.1642	0.176	0.1875	0.1989	0.211	0.2227	0.2346	0.2464	0.2595	0.2718	0.284	0.2966	0.3087	0.3214	0.3342	0.3471	0.3595	0.3722	0.3849	0.3978	0.4096	0.4214	0.4327	0.4443	0.4561	0.4675	0.4788	0.4899	0.501
Selected animals: 38/95	0.0072	0.0072	0.0125	0.0181	0.0237	0.0292	0.0349	0.0408	0.0466	0.0523	0.0582	0.0688	0.0797	0.0913	0.1031	0.115	0.1271	0.1393	0.1521	0.1649	0.1779	0.1909	0.2038	0.2166	0.2301	0.2436	0.2564	0.2699	0.2836	0.2973	0.3109	0.3243	0.3379	0.3513	0.365	0.3783	0.3921	0.4058	0.4191	0.4318	0.4442	0.4571	0.47	0.4829	0.4954	0.5079	0.5202	0.5324	0.5443
Selected animals: 36/90	0.0072	0.0072	0.0125	0.0181	0.0237	0.0292	0.0349	0.0408	0.0466	0.0523	0.0582	0.0696	0.0816	0.0939	0.1063	0.1186	0.1314	0.1443	0.1571	0.171	0.1845	0.1984	0.2122	0.2262	0.2406	0.2552	0.2698	0.2838	0.299	0.3136	0.328	0.342	0.3562	0.3703	0.3843	0.3988	0.4133	0.4273	0.4413	0.4551	0.4685	0.4819	0.4953	0.5084	0.5208	0.5331	0.5449	0.5567	0.5689
Selected animals: 34/85	0.0072	0.0072	0.0125	0.0181	0.0237	0.0292	0.0349	0.0408	0.0466	0.0523	0.0582	0.0704	0.0831	0.096	0.1092	0.1225	0.1368	0.1507	0.1647	0.1792	0.1941	0.2089	0.2233	0.2385	0.2541	0.2694	0.2849	0.2997	0.3147	0.3299	0.3461	0.3625	0.3772	0.3923	0.4076	0.4223	0.4368	0.4517	0.4659	0.4801	0.4937	0.5078	0.5215	0.535	0.5479	0.5604	0.573	0.585	0.5974
Selected animals: 32/80	0.0072	0.0072	0.0125	0.0181	0.0237	0.0292	0.0349	0.0408	0.0466	0.0523	0.0582	0.0712	0.0846	0.0984	0.1127	0.1277	0.1426	0.158	0.1736	0.1891	0.2049	0.2204	0.2365	0.2524	0.2692	0.2846	0.3009	0.3166	0.3326	0.3478	0.3633	0.3795	0.3954	0.4107	0.4266	0.4422	0.4574	0.4724	0.4868	0.5018	0.5162	0.5308	0.5449	0.5591	0.5722	0.5851	0.598	0.6105	0.622
Selected animals: 30/75	0.0072	0.0072	0.0125	0.0181	0.0237	0.0292	0.0349	0.0408	0.0466	0.0523	0.0582	0.0722	0.0869	0.1018	0.1169	0.1325	0.1485	0.165	0.1806	0.1969	0.2133	0.2299	0.2469	0.264	0.2807	0.2981	0.3163	0.3341	0.3508	0.3687	0.3856	0.4018	0.4181	0.4349	0.4517	0.4689	0.4843	0.5002	0.5157	0.5317	0.5462	0.5613	0.5752	0.5888	0.6026	0.6154	0.6275	0.6404	0.6519
Selected animals: 28/70	0.0072	0.0072	0.0125	0.0181	0.0237	0.0292	0.0349	0.0408	0.0466	0.0523	0.0582	0.0732	0.0888	0.1047	0.1214	0.1384	0.1556	0.1728	0.1902	0.2081	0.2271	0.246	0.2643	0.2821	0.301	0.3201	0.3384	0.3564	0.3744	0.3926	0.4102	0.4267	0.4447	0.4617	0.478	0.495	0.5112	0.5276	0.5438	0.5589	0.5739	0.5884	0.6023	0.616	0.629	0.6432	0.6569	0.6705	0.6828
EA with longer-term genetic gain target	0.0072	0.0072	0.0125	0.0181	0.0237	0.0292	0.0349	0.0408	0.0466	0.0523	0.0582	0.0664	0.0745	0.0822	0.0898	0.0969	0.1042	0.1117	0.1192	0.1267	0.1343	0.142	0.1499	0.1576	0.1656	0.1733	0.1813	0.189	0.1968	0.2044	0.2121	0.2194	0.2275	0.2349	0.2428	0.2504	0.258	0.2655	0.2731	0.2808	0.2882	0.2958	0.3031	0.3108	0.3182	0.3257	0.3331	0.3404	0.3473
EA with shorter-term genetic gain target	0.0072	0.0072	0.0125	0.0181	0.0237	0.0292	0.0349	0.0408	0.0466	0.0523	0.0582	0.072	0.0854	0.0991	0.1127	0.1253	0.1383	0.1508	0.1637	0.1763	0.1885	0.2014	0.2145	0.2276	0.241	0.2542	0.2674	0.2795	0.2918	0.3042	0.3166	0.3295	0.3421	0.3548	0.3675	0.3794	0.3909	0.4028	0.4146	0.4262	0.437	0.4475	0.4577	0.4685	0.4795	0.4899	0.5004	0.5092	0.5187
SNP effects known: p^(-1/2)	0.0072	0.0072	0.0125	0.0181	0.0237	0.0292	0.0349	0.0408	0.0466	0.0523	0.0582	0.0655	0.0718	0.0776	0.0833	0.0891	0.095	0.101	0.107	0.1132	0.1195	0.1259	0.1322	0.1388	0.1454	0.152	0.1589	0.1657	0.1726	0.18	0.1872	0.1944	0.202	0.2094	0.2172	0.2248	0.2327	0.2405	0.2485	0.2563	0.2643	0.2724	0.2806	0.2887	0.2971	0.3053	0.3136	0.322	0.3304
SNP effects known: min(5	p^(-1/2))	0.0072	0.0072	0.0125	0.0181	0.0237	0.0292	0.0349	0.0408	0.0466	0.0523	0.0582	0.0656	0.0719	0.0779	0.0837	0.0895	0.0953	0.1013	0.1071	0.1132	0.1193	0.1255	0.1319	0.1384	0.1451	0.152	0.1588	0.166	0.1733	0.1806	0.1881	0.1955	0.2032	0.2109	0.2188	0.2264	0.2342	0.2422	0.2501	0.2583	0.2666	0.2748	0.2832	0.2914	0.2996	0.3082	0.3161	0.3249
SNP effects known: p^(-1/3)	0.0072	0.0072	0.0125	0.0181	0.0237	0.0292	0.0349	0.0408	0.0466	0.0523	0.0582	0.0658	0.0724	0.0784	0.0844	0.0906	0.0965	0.1029	0.1091	0.1154	0.1219	0.1283	0.135	0.1419	0.1489	0.1561	0.1633	0.1703	0.1779	0.1857	0.1934	0.201	0.2089	0.217	0.2252	0.2333	0.2418	0.2499	0.2584	0.2668	0.275	0.2834	0.2918	0.3002	0.3086	0.3171	0.3252	0.3337	0.3422
SNP effects known: p^(-1/4)	0.0072	0.0072	0.0125	0.0181	0.0237	0.0292	0.0349	0.0408	0.0466	0.0523	0.0582	0.0659	0.0726	0.0789	0.0852	0.0914	0.0976	0.104	0.1106	0.1171	0.1239	0.1308	0.1377	0.1446	0.1518	0.1591	0.1667	0.1742	0.1819	0.1897	0.1973	0.2053	0.2133	0.2217	0.2299	0.2383	0.2465	0.255	0.2632	0.2715	0.2801	0.2886	0.2973	0.3058	0.3147	0.3235	0.3323	0.3409	0.3495
SNP effects known: 0.8 + 0.2 * p^(-1/2)	0.0072	0.0072	0.0125	0.0181	0.0237	0.0292	0.0349	0.0408	0.0466	0.0523	0.0582	0.066	0.0729	0.0794	0.0857	0.092	0.0983	0.105	0.1115	0.1184	0.1253	0.1324	0.1395	0.1468	0.154	0.1615	0.1693	0.177	0.1849	0.1928	0.2006	0.2086	0.2171	0.2256	0.2342	0.2424	0.2508	0.2596	0.2684	0.2769	0.2853	0.2939	0.3028	0.3118	0.3208	0.3297	0.3381	0.3468	0.3553
SNP effects known: 0.6 + 0.4 * p^(-1/2)	0.0072	0.0072	0.0125	0.0181	0.0237	0.0292	0.0349	0.0408	0.0466	0.0523	0.0582	0.0658	0.0724	0.0786	0.0848	0.0911	0.0972	0.1037	0.11	0.1166	0.1231	0.1299	0.1369	0.1439	0.1511	0.158	0.1654	0.173	0.1805	0.1882	0.1961	0.2038	0.2117	0.2197	0.2277	0.236	0.2441	0.2524	0.2608	0.2691	0.2775	0.2862	0.2948	0.3035	0.3118	0.3205	0.3289	0.3373	0.3455
SNP effects known: (pi/2 - asin(sqrt(p))) / sqrt(p*(1-p))	0.0072	0.0072	0.0125	0.0181	0.0237	0.0292	0.0349	0.0408	0.0466	0.0523	0.0582	0.0654	0.0716	0.0773	0.0829	0.0882	0.0939	0.0994	0.1051	0.1109	0.1167	0.1227	0.1292	0.1356	0.142	0.1486	0.1553	0.162	0.1686	0.1755	0.1825	0.1895	0.1969	0.2043	0.2118	0.2196	0.2271	0.2348	0.2425	0.2502	0.2581	0.2659	0.2736	0.2817	0.2895	0.2975	0.3054	0.3135	0.3216
I_5 (6-generation in BVE)	NA	NA	NA	NA	NA	NA	NA	NA	NA	NA	NA	NA	NA	NA	NA	NA	NA	NA	NA	NA	NA	NA	NA	NA	NA	NA	NA	NA	NA	NA	NA	NA	NA	NA	NA	NA	NA	NA	NA	NA	NA	NA	NA	NA	NA	NA	NA	NA	NA
I_6 (6-generation in BVE)	NA	NA	NA	NA	NA	NA	NA	NA	NA	NA	NA	NA	NA	NA	NA	NA	NA	NA	NA	NA	NA	NA	NA	NA	NA	NA	NA	NA	NA	NA	NA	NA	NA	NA	NA	NA	NA	NA	NA	NA	NA	NA	NA	NA	NA	NA	NA	NA	NA
ExpBVSelGrOff (6-generation in BVE)	NA	NA	NA	NA	NA	NA	NA	NA	NA	NA	NA	NA	NA	NA	NA	NA	NA	NA	NA	NA	NA	NA	NA	NA	NA	NA	NA	NA	NA	NA	NA	NA	NA	NA	NA	NA	NA	NA	NA	NA	NA	NA	NA	NA	NA	NA	NA	NA	NA
Baseline (6-generation in BVE)	NA	NA	NA	NA	NA	NA	NA	NA	NA	NA	NA	NA	NA	NA	NA	NA	NA	NA	NA	NA	NA	NA	NA	NA	NA	NA	NA	NA	NA	NA	NA	NA	NA	NA	NA	NA	NA	NA	NA	NA	NA	NA	NA	NA	NA	NA	NA	NA	NA
OCS - 0.0043	NA	NA	NA	NA	NA	NA	NA	NA	NA	NA	NA	NA	NA	NA	NA	NA	NA	NA	NA	NA	NA	NA	NA	NA	NA	NA	NA	NA	NA	NA	NA	NA	NA	NA	NA	NA	NA	NA	NA	NA	NA	NA	NA	NA	NA	NA	NA	NA	NA
inbreeding threshold: 0.003	NA	NA	NA	NA	NA	NA	NA	NA	NA	NA	NA	NA	NA	NA	NA	NA	NA	NA	NA	NA	NA	NA	NA	NA	NA	NA	NA	NA	NA	NA	NA	NA	NA	NA	NA	NA	NA	NA	NA	NA	NA	NA	NA	NA	NA	NA	NA	NA	NA
inbreeding threshold: 0.004	NA	NA	NA	NA	NA	NA	NA	NA	NA	NA	NA	NA	NA	NA	NA	NA	NA	NA	NA	NA	NA	NA	NA	NA	NA	NA	NA	NA	NA	NA	NA	NA	NA	NA	NA	NA	NA	NA	NA	NA	NA	NA	NA	NA	NA	NA	NA	NA	NA
inbreeding threshold: 0.006	NA	NA	NA	NA	NA	NA	NA	NA	NA	NA	NA	NA	NA	NA	NA	NA	NA	NA	NA	NA	NA	NA	NA	NA	NA	NA	NA	NA	NA	NA	NA	NA	NA	NA	NA	NA	NA	NA	NA	NA	NA	NA	NA	NA	NA	NA	NA	NA	NA
OCS - 0.007	NA	NA	NA	NA	NA	NA	NA	NA	NA	NA	NA	NA	NA	NA	NA	NA	NA	NA	NA	NA	NA	NA	NA	NA	NA	NA	NA	NA	NA	NA	NA	NA	NA	NA	NA	NA	NA	NA	NA	NA	NA	NA	NA	NA	NA	NA	NA	NA	NA
[truncated: 63 more columns]
