# Supplementary material for: Strategies to improve on selection based on estimated breeding values
Source: Genet Sel Evol. 2026 Feb 14;58:13. doi: 10.1186/s12711-026-01034-z (PMC12922190; doi:10.1186/s12711-026-01034-z)
Supplement: Supplementary file 5 — Supplementary material 5 Share of QTLs fixated for all considered scenarios per generation. [file 12711_2026_1034_MOESM5_ESM.csv]

	Burn-in 1	Burn-in 2	Burn-in 3	Burn-in 4	Burn-in 5	Burn-in 6	Burn-in 7	Burn-in 8	Burn-in 9	Burn-in 10	Generation 0 (Nucleus)	Generation 1 (Nucleus)	Generation 2 (Nucleus)	Generation 3 (Nucleus)	Generation 4 (Nucleus)	Generation 5 (Nucleus)	Generation 6 (Nucleus)	Generation 7 (Nucleus)	Generation 8 (Nucleus)	Generation 9 (Nucleus)	Generation 10 (Nucleus)	Generation 11 (Nucleus)	Generation 12 (Nucleus)	Generation 13 (Nucleus)	Generation 14 (Nucleus)	Generation 15 (Nucleus)	Generation 16 (Nucleus)	Generation 17 (Nucleus)	Generation 18 (Nucleus)	Generation 19 (Nucleus)	Generation 20 (Nucleus)	Generation 21 (Nucleus)	Generation 22 (Nucleus)	Generation 23 (Nucleus)	Generation 24 (Nucleus)	Generation 25 (Nucleus)	Generation 26 (Nucleus)	Generation 27 (Nucleus)	Generation 28 (Nucleus)	Generation 29 (Nucleus)	Generation 30 (Nucleus)	Generation 31 (Nucleus)	Generation 32 (Nucleus)	Generation 33 (Nucleus)	Generation 34 (Nucleus)	Generation 35 (Nucleus)	Generation 36 (Nucleus)	Generation 37 (Nucleus)	Generation 38 (Nucleus)
Baseline (EBV)	0.007	0.0071	0.0127	0.0182	0.0231	0.0289	0.0346	0.0402	0.0461	0.0523	0.0586	0.0688	0.0808	0.094	0.1057	0.1186	0.1311	0.1446	0.1577	0.1715	0.1866	0.2014	0.2172	0.2325	0.2475	0.2617	0.2775	0.2938	0.31	0.3257	0.3411	0.3578	0.3743	0.3905	0.4068	0.4225	0.4376	0.4531	0.469	0.4843	0.4998	0.5152	0.5306	0.5454	0.561	0.575	0.5878	0.6022	0.6151
inbreeding threshold: 0.005	0.007	0.0071	0.0127	0.0182	0.0231	0.0289	0.0346	0.0402	0.0461	0.0523	0.0586	0.0652	0.0726	0.0795	0.0861	0.0928	0.1012	0.108	0.1159	0.1239	0.1318	0.1395	0.1478	0.1551	0.1631	0.1718	0.1801	0.1888	0.1981	0.2068	0.216	0.2253	0.2354	0.2454	0.2547	0.2635	0.2728	0.2821	0.2919	0.302	0.312	0.3211	0.3294	0.3393	0.3484	0.3585	0.3668	0.3755	0.3844
weight: 0.05 (kinship to top animals)	0.007	0.0071	0.0127	0.0182	0.0231	0.0289	0.0346	0.0402	0.0461	0.0523	0.0586	0.0685	0.0796	0.0918	0.1033	0.1145	0.1271	0.1396	0.1513	0.1631	0.1772	0.1908	0.2046	0.2171	0.2315	0.2458	0.2603	0.2743	0.2902	0.3048	0.3185	0.3315	0.3461	0.3608	0.3753	0.3891	0.4039	0.4183	0.4324	0.4472	0.4609	0.4762	0.4902	0.5035	0.5167	0.5298	0.5426	0.5558	0.567
kinship to top individuals - index weight: 0.050	0.007	0.0071	0.0127	0.0182	0.0231	0.0289	0.0346	0.0402	0.0461	0.0523	0.0586	0.0687	0.0801	0.0921	0.1049	0.1166	0.1293	0.1413	0.154	0.169	0.1826	0.1967	0.2109	0.225	0.2393	0.2546	0.2706	0.2858	0.302	0.3171	0.3326	0.349	0.3643	0.3799	0.3957	0.4115	0.4275	0.4416	0.4567	0.4717	0.4867	0.5016	0.5159	0.5302	0.5439	0.5579	0.5704	0.584	0.5963
weight: 0.20 (kinship to top animals)	0.007	0.0071	0.0127	0.0182	0.0231	0.0289	0.0346	0.0402	0.0461	0.0523	0.0586	0.0676	0.0771	0.0857	0.0958	0.1058	0.1165	0.1268	0.1365	0.147	0.1575	0.1688	0.1794	0.191	0.2025	0.2151	0.2272	0.2399	0.2521	0.2643	0.277	0.2909	0.304	0.3181	0.3315	0.345	0.3582	0.3708	0.3835	0.3964	0.4091	0.4233	0.4359	0.4495	0.4617	0.4752	0.4875	0.5009	0.5129
weight: 0.05 (kinship to population)	0.007	0.0071	0.0127	0.0182	0.0231	0.0289	0.0346	0.0402	0.0461	0.0523	0.0586	0.0686	0.0805	0.0927	0.1053	0.1181	0.1309	0.144	0.1565	0.1698	0.1833	0.198	0.2125	0.2277	0.2434	0.2579	0.2739	0.2899	0.3064	0.3215	0.3366	0.3525	0.368	0.3837	0.4003	0.4157	0.4329	0.4489	0.4645	0.4799	0.4952	0.5089	0.5241	0.5389	0.5518	0.565	0.5772	0.59	0.6034
weight: 0.20 (kinship to population)	0.007	0.0071	0.0127	0.0182	0.0231	0.0289	0.0346	0.0402	0.0461	0.0523	0.0586	0.0676	0.0772	0.0889	0.099	0.1098	0.1209	0.1332	0.1448	0.1563	0.1691	0.1812	0.1945	0.208	0.2206	0.2328	0.2461	0.2589	0.273	0.2865	0.2998	0.3152	0.3295	0.3442	0.3591	0.3732	0.3886	0.4025	0.4169	0.4307	0.4451	0.4601	0.4735	0.4869	0.5001	0.514	0.5273	0.5401	0.5534
kinship to top individuals - index weight: 0.025	0.007	0.0071	0.0127	0.0182	0.0231	0.0289	0.0346	0.0402	0.0461	0.0523	0.0586	0.0688	0.0806	0.0923	0.1044	0.1158	0.1277	0.1412	0.1546	0.1678	0.1832	0.198	0.2124	0.2279	0.2438	0.2596	0.2765	0.2908	0.3066	0.3243	0.3395	0.3552	0.3713	0.3868	0.4028	0.4201	0.4363	0.4532	0.4685	0.483	0.4972	0.5122	0.5277	0.5436	0.5571	0.5709	0.5836	0.5971	0.6109
kinship to top individuals - index weight: 0.075	0.007	0.0071	0.0127	0.0182	0.0231	0.0289	0.0346	0.0402	0.0461	0.0523	0.0586	0.0685	0.0794	0.0907	0.1025	0.1149	0.1278	0.1404	0.1523	0.1648	0.1767	0.1911	0.2048	0.2175	0.232	0.2459	0.2614	0.2764	0.291	0.3062	0.3231	0.3391	0.354	0.3704	0.385	0.3997	0.415	0.4305	0.4468	0.4621	0.4776	0.492	0.5046	0.5191	0.533	0.5466	0.5602	0.574	0.5859
kinship to top individuals - index weight: 0.100	0.007	0.0071	0.0127	0.0182	0.0231	0.0289	0.0346	0.0402	0.0461	0.0523	0.0586	0.0682	0.079	0.0904	0.1023	0.114	0.1259	0.1382	0.1502	0.1634	0.1767	0.1906	0.2034	0.2161	0.2309	0.2443	0.2585	0.2717	0.2852	0.2992	0.3139	0.3295	0.3448	0.3616	0.376	0.3899	0.4043	0.4201	0.4354	0.449	0.4642	0.4787	0.493	0.5076	0.5216	0.5362	0.5504	0.5635	0.5763
kinship to top individuals - index weight: 0.125	0.007	0.0071	0.0127	0.0182	0.0231	0.0289	0.0346	0.0402	0.0461	0.0523	0.0586	0.0681	0.0782	0.0896	0.1006	0.1115	0.1229	0.1345	0.1467	0.159	0.1712	0.1845	0.1974	0.2103	0.2239	0.2369	0.2524	0.2669	0.2801	0.2949	0.3089	0.3239	0.3393	0.3547	0.3684	0.3825	0.3965	0.4126	0.4283	0.4434	0.4578	0.4714	0.4861	0.5011	0.5156	0.5302	0.5441	0.5571	0.5695
kinship to top individuals - index weight: 0.150	0.007	0.0071	0.0127	0.0182	0.0231	0.0289	0.0346	0.0402	0.0461	0.0523	0.0586	0.0681	0.0776	0.088	0.0986	0.1092	0.1205	0.1315	0.1433	0.1549	0.1664	0.1786	0.1916	0.205	0.2189	0.2319	0.2453	0.2594	0.2732	0.2863	0.3006	0.3149	0.3294	0.3437	0.3581	0.3729	0.3875	0.402	0.4165	0.4304	0.4451	0.4592	0.4728	0.4862	0.5	0.5133	0.5269	0.5403	0.5523
kinship to top individuals - index weight: 0.175	0.007	0.0071	0.0127	0.0182	0.0231	0.0289	0.0346	0.0402	0.0461	0.0523	0.0586	0.0679	0.0779	0.088	0.0979	0.1075	0.1176	0.1288	0.1396	0.1517	0.1634	0.1751	0.1867	0.1998	0.2116	0.2236	0.2368	0.2489	0.2617	0.2752	0.289	0.3042	0.3188	0.3332	0.3473	0.362	0.376	0.3891	0.4035	0.4185	0.4327	0.4467	0.4612	0.475	0.4887	0.5019	0.5151	0.5274	0.5401
kinship to top individuals - index weight: 0.250	0.007	0.0071	0.0127	0.0182	0.0231	0.0289	0.0346	0.0402	0.0461	0.0523	0.0586	0.0673	0.0759	0.0852	0.0938	0.1025	0.1113	0.1205	0.1305	0.1394	0.1495	0.1592	0.1691	0.1797	0.1902	0.2011	0.2125	0.2241	0.2368	0.2494	0.2611	0.2736	0.2857	0.2984	0.3108	0.3233	0.3367	0.3503	0.3625	0.375	0.387	0.4003	0.4125	0.4258	0.4384	0.4507	0.4628	0.4751	0.4868
kinship to top individuals - index weight: 0.300	0.007	0.0071	0.0127	0.0182	0.0231	0.0289	0.0346	0.0402	0.0461	0.0523	0.0586	0.067	0.0744	0.0821	0.0898	0.0983	0.1064	0.1149	0.1225	0.1309	0.1407	0.1502	0.1586	0.1682	0.1784	0.1886	0.1993	0.21	0.2212	0.2324	0.243	0.2539	0.2662	0.2777	0.2899	0.3013	0.3123	0.3242	0.3366	0.3493	0.3611	0.3732	0.3847	0.3966	0.4088	0.4205	0.4325	0.4442	0.456
kinship to top individuals - index weight: 0.400	0.007	0.0071	0.0127	0.0182	0.0231	0.0289	0.0346	0.0402	0.0461	0.0523	0.0586	0.0662	0.0724	0.0791	0.0858	0.0931	0.1001	0.107	0.1147	0.1226	0.1299	0.1368	0.1442	0.1519	0.1603	0.168	0.1767	0.1854	0.194	0.2029	0.2112	0.2199	0.2292	0.2388	0.2485	0.2576	0.2677	0.2773	0.2875	0.2976	0.3068	0.3166	0.3273	0.3378	0.3474	0.3567	0.3669	0.3776	0.3876
kinship to top individuals - index weight: 0.500	0.007	0.0071	0.0127	0.0182	0.0231	0.0289	0.0346	0.0402	0.0461	0.0523	0.0586	0.066	0.0728	0.0799	0.0879	0.0942	0.101	0.1074	0.114	0.1213	0.1283	0.1357	0.143	0.1505	0.159	0.1667	0.1739	0.1814	0.1886	0.1963	0.2041	0.2113	0.2185	0.2256	0.2327	0.2408	0.2486	0.257	0.2646	0.2724	0.2801	0.2889	0.2973	0.3053	0.3136	0.3215	0.3296	0.339	0.3474
Avoid matings no fullsib-matings	0.007	0.0071	0.0127	0.0182	0.0231	0.0289	0.0346	0.0402	0.0461	0.0523	0.0586	0.0688	0.081	0.0936	0.1053	0.1187	0.1322	0.1452	0.1592	0.1732	0.1877	0.2021	0.2172	0.2313	0.2463	0.2613	0.277	0.2933	0.3109	0.3285	0.3454	0.3611	0.3773	0.3926	0.4095	0.4257	0.4412	0.4558	0.4715	0.4881	0.5033	0.517	0.5314	0.5456	0.5596	0.5729	0.5862	0.6004	0.6137
Avoid matings no halfsib-matings	0.007	0.0071	0.0127	0.0182	0.0231	0.0289	0.0346	0.0402	0.0461	0.0523	0.0586	0.0688	0.0801	0.0921	0.1045	0.1168	0.129	0.1424	0.1547	0.168	0.1818	0.1958	0.2088	0.224	0.2388	0.2542	0.2688	0.2832	0.298	0.3132	0.3295	0.3443	0.3589	0.3742	0.3904	0.4057	0.4211	0.4353	0.4489	0.4634	0.4781	0.4921	0.5065	0.5207	0.5346	0.5483	0.5613	0.5734	0.5861
Avoid matings inbreeding quantile: 0.90	0.007	0.0071	0.0127	0.0182	0.0231	0.0289	0.0346	0.0402	0.0461	0.0523	0.0586	0.0689	0.0806	0.0916	0.1029	0.1154	0.1278	0.1399	0.1532	0.167	0.1809	0.1947	0.2086	0.2224	0.237	0.2513	0.2658	0.2801	0.2955	0.311	0.3272	0.3423	0.3584	0.3744	0.3895	0.4062	0.4208	0.4358	0.4511	0.4657	0.4797	0.4936	0.507	0.5205	0.5337	0.5466	0.5589	0.5725	0.5846
Avoid matings inbreeding quantile: 0.50	0.007	0.0071	0.0127	0.0182	0.0231	0.0289	0.0346	0.0402	0.0461	0.0523	0.0586	0.0689	0.08	0.092	0.1026	0.1139	0.1258	0.137	0.1494	0.1627	0.1749	0.1878	0.2015	0.2148	0.2286	0.2418	0.2555	0.2692	0.2832	0.2975	0.3111	0.3255	0.3403	0.3547	0.3696	0.3835	0.3992	0.4138	0.4276	0.4406	0.454	0.4677	0.4809	0.494	0.5074	0.5202	0.5325	0.5448	0.5573
Avoid matings inbreeding quantile: 0.25	0.007	0.0071	0.0127	0.0182	0.0231	0.0289	0.0346	0.0402	0.0461	0.0523	0.0586	0.0691	0.0811	0.0937	0.1071	0.1196	0.1323	0.1459	0.158	0.1688	0.1832	0.1974	0.2113	0.2253	0.2396	0.2541	0.2691	0.2846	0.2997	0.3152	0.33	0.3462	0.3607	0.3756	0.3908	0.4061	0.4202	0.436	0.4493	0.4634	0.4786	0.492	0.5047	0.5187	0.5323	0.5464	0.5579	0.5702	0.5834
Avoid matings inbreeding quantile: 0.10	0.007	0.0071	0.0127	0.0182	0.0231	0.0289	0.0346	0.0402	0.0461	0.0523	0.0586	0.0702	0.0869	0.1037	0.1195	0.1367	0.1522	0.169	0.1856	0.2017	0.2192	0.2348	0.252	0.2693	0.2873	0.3054	0.3231	0.3409	0.3602	0.378	0.3944	0.4125	0.4298	0.4468	0.4642	0.4819	0.4979	0.5126	0.5281	0.5441	0.5603	0.5773	0.5911	0.6045	0.6185	0.6312	0.6441	0.6573	0.6697
Avoid matings kinship quantile: 0.90	0.007	0.0071	0.0127	0.0182	0.0231	0.0289	0.0346	0.0402	0.0461	0.0523	0.0586	0.0689	0.0805	0.0933	0.1052	0.1173	0.1299	0.143	0.1557	0.1688	0.1823	0.1969	0.2116	0.2251	0.2391	0.254	0.2695	0.2842	0.299	0.3146	0.33	0.3453	0.3614	0.3783	0.3931	0.4092	0.4255	0.4395	0.4551	0.4696	0.4849	0.5	0.5144	0.5287	0.5426	0.5551	0.5687	0.582	0.5944
Avoid matings kinship quantile: 0.50	0.007	0.0071	0.0127	0.0182	0.0231	0.0289	0.0346	0.0402	0.0461	0.0523	0.0586	0.0695	0.0823	0.0955	0.1083	0.1213	0.1346	0.1484	0.1627	0.1762	0.1913	0.2063	0.2208	0.2362	0.2511	0.2658	0.282	0.2982	0.3148	0.3307	0.347	0.3622	0.3786	0.396	0.4118	0.4276	0.4442	0.4594	0.4753	0.4899	0.5042	0.5181	0.5313	0.5454	0.5588	0.5727	0.5859	0.5986	0.6111
Avoid matings kinship quantile: 0.25	0.007	0.0071	0.0127	0.0182	0.0231	0.0289	0.0346	0.0402	0.0461	0.0523	0.0586	0.0709	0.0875	0.1043	0.1207	0.1376	0.1538	0.1711	0.1868	0.203	0.2197	0.2357	0.2533	0.2702	0.2872	0.3045	0.3252	0.3432	0.3609	0.3796	0.3989	0.4174	0.4363	0.4534	0.4707	0.4892	0.5062	0.522	0.5377	0.5531	0.5696	0.5863	0.6019	0.6156	0.6291	0.6416	0.6532	0.6661	0.6789
Avoid matings kinship quantile: 0.10	0.007	0.0071	0.0127	0.0182	0.0231	0.0289	0.0346	0.0402	0.0461	0.0523	0.0586	0.0748	0.1008	0.1243	0.1478	0.1697	0.1932	0.2166	0.2388	0.2639	0.2876	0.3108	0.3332	0.3551	0.3785	0.4031	0.4265	0.4485	0.471	0.4924	0.5123	0.5333	0.5518	0.5698	0.5912	0.6081	0.6254	0.6444	0.6603	0.6751	0.6917	0.707	0.7198	0.734	0.7469	0.7593	0.7717	0.7832	0.7939
Avoid matings inbreeding quantile: 0.80	0.007	0.0071	0.0127	0.0182	0.0231	0.0289	0.0346	0.0402	0.0461	0.0523	0.0586	0.0688	0.0804	0.0922	0.1033	0.1153	0.1282	0.14	0.1519	0.1643	0.1764	0.1897	0.2034	0.217	0.2299	0.2444	0.2584	0.2728	0.289	0.3033	0.3181	0.3312	0.3465	0.3615	0.377	0.3917	0.4063	0.4211	0.4358	0.4504	0.4651	0.4792	0.4932	0.5076	0.5209	0.5333	0.5466	0.5605	0.5734
Avoid matings inbreeding quantile: 0.70	0.007	0.0071	0.0127	0.0182	0.0231	0.0289	0.0346	0.0402	0.0461	0.0523	0.0586	0.0688	0.0803	0.0918	0.1037	0.1155	0.1271	0.1388	0.1506	0.1625	0.1753	0.1884	0.2011	0.2152	0.2279	0.2408	0.2541	0.2687	0.2837	0.2986	0.3141	0.3297	0.3442	0.359	0.3752	0.3902	0.4054	0.42	0.4348	0.4495	0.463	0.4762	0.4898	0.5036	0.5176	0.5311	0.5432	0.5573	0.5699
Avoid matings inbreeding quantile: 0.60	0.007	0.0071	0.0127	0.0182	0.0231	0.0289	0.0346	0.0402	0.0461	0.0523	0.0586	0.0688	0.0804	0.091	0.1021	0.1127	0.1231	0.1342	0.1466	0.1584	0.1709	0.1833	0.1967	0.2097	0.2239	0.2378	0.2522	0.2659	0.2807	0.2939	0.3087	0.3225	0.3376	0.3519	0.3655	0.3815	0.3954	0.4107	0.4256	0.4406	0.4546	0.4692	0.4839	0.4988	0.5121	0.5245	0.5367	0.5501	0.5629
Avoid matings inbreeding quantile: 0.40	0.007	0.0071	0.0127	0.0182	0.0231	0.0289	0.0346	0.0402	0.0461	0.0523	0.0586	0.0689	0.0806	0.0929	0.1049	0.116	0.1269	0.1393	0.1516	0.1639	0.1779	0.1908	0.2034	0.2159	0.2292	0.2429	0.2571	0.2717	0.286	0.3007	0.3154	0.3296	0.3434	0.3582	0.3725	0.3864	0.4001	0.4151	0.4294	0.4434	0.4569	0.4704	0.4838	0.4975	0.5117	0.5257	0.5398	0.5523	0.5641
Avoid matings inbreeding quantile: 0.30	0.007	0.0071	0.0127	0.0182	0.0231	0.0289	0.0346	0.0402	0.0461	0.0523	0.0586	0.069	0.0813	0.0937	0.1049	0.1181	0.1305	0.1432	0.1557	0.1682	0.1803	0.1945	0.2077	0.2222	0.2367	0.2516	0.2656	0.2792	0.2928	0.3073	0.3238	0.3394	0.3545	0.3685	0.382	0.3961	0.4114	0.4263	0.4412	0.4549	0.4692	0.4833	0.4965	0.5102	0.524	0.5375	0.5499	0.5633	0.5763
Avoid matings inbreeding quantile: 0.20	0.007	0.0071	0.0127	0.0182	0.0231	0.0289	0.0346	0.0402	0.0461	0.0523	0.0586	0.0692	0.0823	0.0945	0.1073	0.1209	0.1343	0.1461	0.1595	0.1737	0.1881	0.2018	0.216	0.2293	0.2442	0.2585	0.2739	0.2888	0.3049	0.3213	0.3371	0.3536	0.3691	0.3844	0.3992	0.4138	0.4273	0.4426	0.4573	0.4721	0.4873	0.5028	0.5155	0.5305	0.5435	0.5562	0.5689	0.5822	0.5938
Avoid matings kinship quantile: 0.80	0.007	0.0071	0.0127	0.0182	0.0231	0.0289	0.0346	0.0402	0.0461	0.0523	0.0586	0.069	0.0806	0.0925	0.1044	0.117	0.1294	0.1415	0.1549	0.1676	0.1806	0.1953	0.2087	0.2229	0.238	0.2521	0.2667	0.2826	0.2968	0.3121	0.329	0.3448	0.36	0.3754	0.3926	0.4077	0.4237	0.439	0.4533	0.468	0.4827	0.4972	0.5125	0.5261	0.5391	0.5523	0.5662	0.5794	0.592
Avoid matings kinship quantile: 0.70	0.007	0.0071	0.0127	0.0182	0.0231	0.0289	0.0346	0.0402	0.0461	0.0523	0.0586	0.069	0.0811	0.093	0.1051	0.117	0.1298	0.1422	0.1547	0.1679	0.1814	0.1962	0.211	0.2255	0.2412	0.2562	0.2717	0.2872	0.3017	0.3163	0.3327	0.3469	0.3623	0.3769	0.3925	0.4076	0.4229	0.4379	0.4529	0.4683	0.4825	0.4968	0.5106	0.5249	0.5387	0.5525	0.5661	0.5809	0.594
Avoid matings kinship quantile: 0.60	0.007	0.0071	0.0127	0.0182	0.0231	0.0289	0.0346	0.0402	0.0461	0.0523	0.0586	0.0691	0.0813	0.0934	0.1051	0.118	0.13	0.1428	0.1547	0.1673	0.1819	0.197	0.2121	0.2274	0.242	0.2583	0.2739	0.2897	0.3053	0.3209	0.3359	0.3515	0.3664	0.3815	0.3978	0.4131	0.4279	0.4421	0.4586	0.4751	0.4895	0.5041	0.5183	0.5314	0.5441	0.5586	0.5732	0.5873	0.6001
Avoid matings kinship quantile: 0.40	0.007	0.0071	0.0127	0.0182	0.0231	0.0289	0.0346	0.0402	0.0461	0.0523	0.0586	0.0698	0.0836	0.0972	0.1103	0.1245	0.1384	0.153	0.167	0.1816	0.1966	0.2116	0.2272	0.2428	0.2596	0.2757	0.2917	0.3073	0.3236	0.3403	0.3569	0.3727	0.3898	0.4063	0.4228	0.4393	0.4552	0.4698	0.4858	0.5019	0.5186	0.5329	0.5471	0.5611	0.5754	0.5893	0.603	0.6172	0.6295
Avoid matings kinship quantile: 0.30	0.007	0.0071	0.0127	0.0182	0.0231	0.0289	0.0346	0.0402	0.0461	0.0523	0.0586	0.0705	0.0852	0.1005	0.1157	0.131	0.1462	0.1621	0.178	0.1942	0.2094	0.2271	0.2432	0.2601	0.2769	0.2951	0.3137	0.3305	0.3478	0.3661	0.3827	0.398	0.4151	0.4323	0.45	0.4667	0.4822	0.4992	0.5157	0.5317	0.548	0.5637	0.5785	0.593	0.6083	0.6219	0.6351	0.6485	0.6604
Avoid matings kinship quantile: 0.20	0.007	0.0071	0.0127	0.0182	0.0231	0.0289	0.0346	0.0402	0.0461	0.0523	0.0586	0.0716	0.0895	0.1085	0.1252	0.1426	0.1604	0.1777	0.195	0.2138	0.232	0.2489	0.2672	0.2859	0.3053	0.3242	0.3429	0.3625	0.3822	0.402	0.4211	0.4406	0.4586	0.4764	0.494	0.5105	0.5272	0.545	0.5601	0.5755	0.591	0.6067	0.6223	0.6372	0.6517	0.6656	0.6786	0.692	0.7044
p^(-1/2)	0.007	0.0071	0.0125	0.0181	0.0237	0.0295	0.0355	0.0413	0.0474	0.0538	0.0601	0.0703	0.0812	0.0925	0.1041	0.1158	0.1276	0.1398	0.1523	0.1648	0.1782	0.1915	0.2053	0.2188	0.2325	0.2468	0.2612	0.2757	0.2903	0.3051	0.32	0.3348	0.3497	0.3646	0.3792	0.3934	0.4081	0.4227	0.4369	0.4511	0.4651	0.4791	0.4925	0.5054	0.5184	0.5313	0.5441	0.5565	0.5687
min(5	p^(-1/2))	0.007	0.0071	0.0125	0.0181	0.0237	0.0295	0.0355	0.0413	0.0474	0.0538	0.0601	0.0703	0.0816	0.0928	0.1047	0.1166	0.1285	0.1406	0.1529	0.1658	0.179	0.192	0.2054	0.2192	0.233	0.2471	0.2617	0.2762	0.2911	0.306	0.3211	0.3358	0.3503	0.3655	0.3802	0.3951	0.4096	0.4242	0.4385	0.4528	0.4669	0.4806	0.4943	0.508	0.5211	0.5339	0.5464	0.5592
p^(-1/3)	0.007	0.0071	0.0125	0.0181	0.0237	0.0295	0.0355	0.0413	0.0474	0.0538	0.0601	0.0705	0.0818	0.0933	0.1051	0.1172	0.1293	0.1418	0.1549	0.168	0.1817	0.1955	0.2096	0.2236	0.2383	0.2528	0.2679	0.2829	0.2981	0.3134	0.3286	0.3443	0.3596	0.3751	0.3907	0.4058	0.4205	0.4357	0.4507	0.4655	0.4801	0.4943	0.5085	0.5222	0.5359	0.5491	0.5622	0.5753	0.5878
p^(-1/4)	0.007	0.0071	0.0125	0.0181	0.0237	0.0295	0.0355	0.0413	0.0474	0.0538	0.0601	0.0706	0.082	0.0935	0.1056	0.1179	0.1302	0.1434	0.1569	0.1704	0.1842	0.1984	0.2126	0.2275	0.2424	0.2576	0.2727	0.2878	0.3032	0.3188	0.3345	0.3501	0.3659	0.3817	0.3971	0.4126	0.4278	0.4429	0.4579	0.4726	0.4871	0.5016	0.5159	0.5298	0.5437	0.5575	0.5706	0.5835	0.5961
0.8 + 0.2 * p^(-1/2)	0.007	0.0071	0.0125	0.0181	0.0237	0.0295	0.0355	0.0413	0.0474	0.0538	0.0601	0.0707	0.0821	0.0937	0.106	0.1183	0.1307	0.1436	0.157	0.1708	0.1848	0.199	0.2137	0.2287	0.2438	0.2591	0.2749	0.2907	0.3065	0.3222	0.338	0.3537	0.3696	0.3857	0.4011	0.417	0.4328	0.4481	0.4635	0.4784	0.4937	0.5084	0.5227	0.5369	0.5515	0.5652	0.578	0.5909	0.6036
0.6 + 0.4 * p^(-1/2)	0.007	0.0071	0.0125	0.0181	0.0237	0.0295	0.0355	0.0413	0.0474	0.0538	0.0601	0.0705	0.0819	0.0934	0.1054	0.1176	0.1299	0.1425	0.1552	0.1682	0.1819	0.1962	0.2102	0.2244	0.2392	0.2541	0.2693	0.2844	0.2996	0.3151	0.3308	0.3464	0.3621	0.3777	0.3931	0.4083	0.4235	0.4386	0.4535	0.4688	0.4834	0.4979	0.5123	0.5263	0.5401	0.5535	0.5668	0.5799	0.5924
pi/2 - asin(sqrt(p))) / sqrt(p*(1-p)))	0.007	0.0071	0.0125	0.0181	0.0237	0.0295	0.0355	0.0413	0.0474	0.0538	0.0601	0.0702	0.0811	0.0923	0.1037	0.1151	0.1271	0.1391	0.1512	0.1638	0.176	0.1889	0.202	0.2151	0.2286	0.2422	0.2563	0.2704	0.284	0.2984	0.3125	0.3268	0.3415	0.3559	0.3699	0.3837	0.3978	0.4117	0.4256	0.4394	0.4529	0.4665	0.4797	0.493	0.5056	0.5181	0.5307	0.5426	0.5547
ExpBVSelGrOff	NA	NA	NA	NA	NA	NA	NA	NA	NA	NA	NA	NA	NA	NA	NA	NA	NA	NA	NA	NA	NA	NA	NA	NA	NA	NA	NA	NA	NA	NA	NA	NA	NA	NA	NA	NA	NA	NA	NA	NA	NA	NA	NA	NA	NA	NA	NA	NA	NA
I_5	NA	NA	NA	NA	NA	NA	NA	NA	NA	NA	NA	NA	NA	NA	NA	NA	NA	NA	NA	NA	NA	NA	NA	NA	NA	NA	NA	NA	NA	NA	NA	NA	NA	NA	NA	NA	NA	NA	NA	NA	NA	NA	NA	NA	NA	NA	NA	NA	NA
I_6	NA	NA	NA	NA	NA	NA	NA	NA	NA	NA	NA	NA	NA	NA	NA	NA	NA	NA	NA	NA	NA	NA	NA	NA	NA	NA	NA	NA	NA	NA	NA	NA	NA	NA	NA	NA	NA	NA	NA	NA	NA	NA	NA	NA	NA	NA	NA	NA	NA
AlphaMateAngle: 5	NA	NA	NA	NA	NA	NA	NA	NA	NA	NA	NA	NA	NA	NA	NA	NA	NA	NA	NA	NA	NA	NA	NA	NA	NA	NA	NA	NA	NA	NA	NA	NA	NA	NA	NA	NA	NA	NA	NA	NA	NA	NA	NA	NA	NA	NA	NA	NA	NA
AlphaMateAngle: 15	NA	NA	NA	NA	NA	NA	NA	NA	NA	NA	NA	NA	NA	NA	NA	NA	NA	NA	NA	NA	NA	NA	NA	NA	NA	NA	NA	NA	NA	NA	NA	NA	NA	NA	NA	NA	NA	NA	NA	NA	NA	NA	NA	NA	NA	NA	NA	NA	NA
AlphaMateAngle: 30	NA	NA	NA	NA	NA	NA	NA	NA	NA	NA	NA	NA	NA	NA	NA	NA	NA	NA	NA	NA	NA	NA	NA	NA	NA	NA	NA	NA	NA	NA	NA	NA	NA	NA	NA	NA	NA	NA	NA	NA	NA	NA	NA	NA	NA	NA	NA	NA	NA
AlphaMateAngle: 45	NA	NA	NA	NA	NA	NA	NA	NA	NA	NA	NA	NA	NA	NA	NA	NA	NA	NA	NA	NA	NA	NA	NA	NA	NA	NA	NA	NA	NA	NA	NA	NA	NA	NA	NA	NA	NA	NA	NA	NA	NA	NA	NA	NA	NA	NA	NA	NA	NA
Selected animals: 50/125	0.007	0.0071	0.0127	0.0182	0.0231	0.0289	0.0346	0.0402	0.0461	0.0523	0.0586	0.0666	0.0756	0.0855	0.0951	0.1058	0.1163	0.1274	0.1372	0.148	0.1596	0.1712	0.1828	0.1946	0.2068	0.2184	0.2307	0.2436	0.2558	0.2682	0.2811	0.294	0.3081	0.3223	0.3362	0.3499	0.3631	0.3773	0.3914	0.4052	0.4188	0.4321	0.445	0.4596	0.4725	0.4849	0.4978	0.511	0.5236
Selected animals: 45/112	0.007	0.0071	0.0127	0.0182	0.0231	0.0289	0.0346	0.0402	0.0461	0.0523	0.0586	0.0675	0.0773	0.0884	0.0997	0.1112	0.1227	0.1341	0.1457	0.157	0.1697	0.1822	0.1959	0.2099	0.2232	0.2361	0.2512	0.2648	0.2799	0.2946	0.3081	0.3241	0.3396	0.3539	0.3698	0.3852	0.4	0.4139	0.4294	0.4444	0.459	0.4732	0.4882	0.5025	0.5156	0.5293	0.5422	0.5552	0.5687
Selected animals: 42/105	0.007	0.0071	0.0127	0.0182	0.0231	0.0289	0.0346	0.0402	0.0461	0.0523	0.0586	0.0683	0.0792	0.0906	0.1027	0.1151	0.1271	0.1404	0.1534	0.1665	0.1795	0.1942	0.2083	0.2226	0.2379	0.2532	0.2681	0.2833	0.3006	0.3169	0.332	0.3474	0.3624	0.3784	0.3946	0.41	0.4262	0.4429	0.4592	0.4743	0.4884	0.502	0.5148	0.5289	0.5431	0.5562	0.5689	0.5821	0.5953
Selected animals: 38/95	0.007	0.0071	0.0127	0.0182	0.0231	0.0289	0.0346	0.0402	0.0461	0.0523	0.0586	0.0695	0.0817	0.0945	0.1084	0.1223	0.1352	0.1484	0.1628	0.1784	0.1938	0.2097	0.2259	0.2417	0.2589	0.2752	0.2908	0.3079	0.3261	0.3439	0.3614	0.3784	0.3959	0.4134	0.4303	0.4455	0.462	0.4782	0.4951	0.5105	0.5254	0.5425	0.558	0.5739	0.5888	0.6027	0.617	0.6304	0.6432
Selected animals: 36/90	0.007	0.0071	0.0127	0.0182	0.0231	0.0289	0.0346	0.0402	0.0461	0.0523	0.0586	0.0702	0.0839	0.0979	0.1121	0.1262	0.1405	0.1556	0.1705	0.1864	0.2021	0.2189	0.2356	0.2529	0.2706	0.2883	0.3063	0.3225	0.3407	0.3598	0.3774	0.3951	0.4125	0.4294	0.4461	0.4636	0.4807	0.4974	0.5147	0.5325	0.5484	0.5644	0.5809	0.5952	0.6092	0.623	0.6365	0.6498	0.6631
Selected animals: 34/85	0.007	0.0071	0.0127	0.0182	0.0231	0.0289	0.0346	0.0402	0.0461	0.0523	0.0586	0.0711	0.0848	0.1001	0.1155	0.131	0.1465	0.1634	0.1785	0.1956	0.2129	0.2308	0.2484	0.2664	0.2849	0.3035	0.3216	0.3402	0.3588	0.3767	0.396	0.417	0.435	0.4536	0.4712	0.4881	0.5054	0.5226	0.539	0.5552	0.5705	0.587	0.6018	0.617	0.6307	0.6453	0.659	0.6722	0.686
Selected animals: 32/80	0.007	0.0071	0.0127	0.0182	0.0231	0.0289	0.0346	0.0402	0.0461	0.0523	0.0586	0.0721	0.0869	0.1031	0.119	0.1358	0.1524	0.1707	0.1889	0.2066	0.2252	0.2446	0.2634	0.282	0.3023	0.3209	0.3411	0.3609	0.3801	0.3989	0.4178	0.4366	0.4558	0.4744	0.4935	0.5125	0.5304	0.5478	0.5644	0.582	0.5973	0.6138	0.629	0.6445	0.6583	0.6729	0.6864	0.6989	0.7106
Selected animals: 30/75	0.007	0.0071	0.0127	0.0182	0.0231	0.0289	0.0346	0.0402	0.0461	0.0523	0.0586	0.0732	0.0896	0.1063	0.1226	0.1406	0.1588	0.177	0.1949	0.2143	0.2341	0.2525	0.2727	0.2934	0.3138	0.3341	0.3565	0.3785	0.3985	0.4195	0.44	0.4577	0.477	0.4965	0.5163	0.5361	0.5539	0.572	0.5898	0.6072	0.6236	0.6395	0.6538	0.6699	0.6837	0.6962	0.7082	0.7225	0.7341
Selected animals: 28/70	0.007	0.0071	0.0127	0.0182	0.0231	0.0289	0.0346	0.0402	0.0461	0.0523	0.0586	0.0743	0.0924	0.1104	0.1291	0.1489	0.1667	0.1868	0.2081	0.2293	0.2514	0.2731	0.2939	0.3139	0.3353	0.3575	0.3792	0.4015	0.423	0.4444	0.466	0.4861	0.5067	0.5267	0.5454	0.5642	0.5831	0.6018	0.6194	0.6359	0.6521	0.6677	0.6824	0.6966	0.7094	0.7242	0.7385	0.7525	0.7637
EA with longer-term genetic gain target	0.007	0.0071	0.0127	0.0182	0.0231	0.0289	0.0346	0.0402	0.0461	0.0523	0.0586	0.0675	0.0761	0.0846	0.0935	0.102	0.1109	0.1203	0.1299	0.1387	0.1487	0.1588	0.1687	0.1784	0.1895	0.2001	0.2104	0.2215	0.2328	0.2438	0.2551	0.2658	0.2779	0.2892	0.3005	0.312	0.3235	0.3348	0.3465	0.358	0.3692	0.3798	0.3902	0.4019	0.4132	0.4237	0.4339	0.4449	0.4549
EA with shorter-term genetic gain target	0.007	0.0071	0.0127	0.0182	0.0231	0.0289	0.0346	0.0402	0.0461	0.0523	0.0586	0.0735	0.088	0.1043	0.1199	0.1354	0.1499	0.164	0.1791	0.1942	0.2095	0.2261	0.2425	0.2587	0.2762	0.2933	0.3106	0.3259	0.3419	0.3586	0.3752	0.3917	0.4088	0.4246	0.4414	0.4568	0.4724	0.4874	0.5022	0.5166	0.5302	0.5432	0.5566	0.5698	0.5826	0.5948	0.608	0.6185	0.6298
SNP effects known: p^(-1/2)	0.007	0.0071	0.0127	0.0182	0.0231	0.0289	0.0346	0.0402	0.0461	0.0523	0.0586	0.0651	0.0709	0.0763	0.0818	0.0876	0.0939	0.0996	0.1061	0.1127	0.1195	0.1272	0.1346	0.1426	0.1512	0.1598	0.1684	0.1779	0.1869	0.1977	0.2081	0.2189	0.2306	0.243	0.2562	0.2692	0.2832	0.2965	0.3113	0.3253	0.34	0.355	0.3701	0.3861	0.4017	0.4175	0.4339	0.4505	0.4672
SNP effects known: min(5	p^(-1/2))	0.007	0.0071	0.0127	0.0182	0.0231	0.0289	0.0346	0.0402	0.0461	0.0523	0.0586	0.066	0.0725	0.0788	0.0852	0.0916	0.0976	0.1044	0.1108	0.1171	0.1239	0.1308	0.1385	0.1466	0.1542	0.1633	0.173	0.1828	0.1923	0.2032	0.2141	0.2255	0.2383	0.2506	0.2639	0.2778	0.2912	0.3053	0.3192	0.3336	0.348	0.3639	0.38	0.3951	0.4104	0.4274	0.4428	0.4606
SNP effects known: p^(-1/3)	0.007	0.0071	0.0127	0.0182	0.0231	0.0289	0.0346	0.0402	0.0461	0.0523	0.0586	0.0658	0.0726	0.0788	0.0851	0.0917	0.0986	0.1061	0.1137	0.1215	0.1295	0.1375	0.1461	0.155	0.1644	0.1742	0.1844	0.1951	0.2073	0.2198	0.2322	0.245	0.2591	0.2726	0.2879	0.3028	0.3181	0.3335	0.3487	0.3642	0.3794	0.3949	0.4115	0.4278	0.4444	0.4608	0.4762	0.492	0.5085
SNP effects known: p^(-1/4)	0.007	0.0071	0.0127	0.0182	0.0231	0.0289	0.0346	0.0402	0.0461	0.0523	0.0586	0.0662	0.0734	0.0804	0.0873	0.0945	0.1019	0.1096	0.1173	0.1254	0.1342	0.1433	0.1529	0.1624	0.1722	0.1833	0.1949	0.2073	0.2197	0.2324	0.2448	0.2586	0.2737	0.2879	0.3036	0.3187	0.3352	0.3521	0.3678	0.3845	0.4009	0.4167	0.4347	0.4508	0.4669	0.4832	0.5002	0.517	0.5332
SNP effects known: 0.8 + 0.2 * p^(-1/2)	0.007	0.0071	0.0127	0.0182	0.0231	0.0289	0.0346	0.0402	0.0461	0.0523	0.0586	0.0663	0.0734	0.0808	0.0883	0.0953	0.1029	0.1109	0.119	0.1285	0.138	0.1481	0.1588	0.1698	0.1813	0.1921	0.205	0.2178	0.2307	0.2433	0.2559	0.2708	0.2855	0.3019	0.3183	0.3342	0.3501	0.3669	0.384	0.4007	0.4175	0.434	0.4504	0.4684	0.4856	0.5027	0.5182	0.534	0.5501
SNP effects known: 0.6 + 0.4 * p^(-1/2)	0.007	0.0071	0.0127	0.0182	0.0231	0.0289	0.0346	0.0402	0.0461	0.0523	0.0586	0.0656	0.0722	0.0794	0.0859	0.0932	0.0998	0.1071	0.1145	0.1223	0.1305	0.139	0.1487	0.1589	0.1689	0.1796	0.1908	0.2023	0.214	0.2264	0.2398	0.2523	0.2656	0.2801	0.2952	0.3102	0.325	0.3397	0.3546	0.371	0.3867	0.4038	0.4211	0.4388	0.4551	0.4715	0.4885	0.5045	0.5202
SNP effects known: (pi/2 - asin(sqrt(p))) / sqrt(p*(1-p))	0.007	0.0071	0.0127	0.0182	0.0231	0.0289	0.0346	0.0402	0.0461	0.0523	0.0586	0.0648	0.0703	0.076	0.0811	0.0861	0.0916	0.0968	0.1018	0.1077	0.114	0.1204	0.1269	0.1341	0.1418	0.1498	0.1581	0.1662	0.1753	0.1845	0.194	0.2046	0.2153	0.2263	0.2377	0.2497	0.262	0.2744	0.2874	0.3015	0.3162	0.3304	0.3445	0.3602	0.3745	0.3904	0.4062	0.4215	0.4372
I_5 (6-generation in BVE)	NA	NA	NA	NA	NA	NA	NA	NA	NA	NA	NA	NA	NA	NA	NA	NA	NA	NA	NA	NA	NA	NA	NA	NA	NA	NA	NA	NA	NA	NA	NA	NA	NA	NA	NA	NA	NA	NA	NA	NA	NA	NA	NA	NA	NA	NA	NA	NA	NA
I_6 (6-generation in BVE)	NA	NA	NA	NA	NA	NA	NA	NA	NA	NA	NA	NA	NA	NA	NA	NA	NA	NA	NA	NA	NA	NA	NA	NA	NA	NA	NA	NA	NA	NA	NA	NA	NA	NA	NA	NA	NA	NA	NA	NA	NA	NA	NA	NA	NA	NA	NA	NA	NA
ExpBVSelGrOff (6-generation in BVE)	NA	NA	NA	NA	NA	NA	NA	NA	NA	NA	NA	NA	NA	NA	NA	NA	NA	NA	NA	NA	NA	NA	NA	NA	NA	NA	NA	NA	NA	NA	NA	NA	NA	NA	NA	NA	NA	NA	NA	NA	NA	NA	NA	NA	NA	NA	NA	NA	NA
Baseline (6-generation in BVE)	NA	NA	NA	NA	NA	NA	NA	NA	NA	NA	NA	NA	NA	NA	NA	NA	NA	NA	NA	NA	NA	NA	NA	NA	NA	NA	NA	NA	NA	NA	NA	NA	NA	NA	NA	NA	NA	NA	NA	NA	NA	NA	NA	NA	NA	NA	NA	NA	NA
OCS - 0.0043	NA	NA	NA	NA	NA	NA	NA	NA	NA	NA	NA	NA	NA	NA	NA	NA	NA	NA	NA	NA	NA	NA	NA	NA	NA	NA	NA	NA	NA	NA	NA	NA	NA	NA	NA	NA	NA	NA	NA	NA	NA	NA	NA	NA	NA	NA	NA	NA	NA
inbreeding threshold: 0.003	NA	NA	NA	NA	NA	NA	NA	NA	NA	NA	NA	NA	NA	NA	NA	NA	NA	NA	NA	NA	NA	NA	NA	NA	NA	NA	NA	NA	NA	NA	NA	NA	NA	NA	NA	NA	NA	NA	NA	NA	NA	NA	NA	NA	NA	NA	NA	NA	NA
inbreeding threshold: 0.004	NA	NA	NA	NA	NA	NA	NA	NA	NA	NA	NA	NA	NA	NA	NA	NA	NA	NA	NA	NA	NA	NA	NA	NA	NA	NA	NA	NA	NA	NA	NA	NA	NA	NA	NA	NA	NA	NA	NA	NA	NA	NA	NA	NA	NA	NA	NA	NA	NA
inbreeding threshold: 0.006	NA	NA	NA	NA	NA	NA	NA	NA	NA	NA	NA	NA	NA	NA	NA	NA	NA	NA	NA	NA	NA	NA	NA	NA	NA	NA	NA	NA	NA	NA	NA	NA	NA	NA	NA	NA	NA	NA	NA	NA	NA	NA	NA	NA	NA	NA	NA	NA	NA
OCS - 0.007	NA	NA	NA	NA	NA	NA	NA	NA	NA	NA	NA	NA	NA	NA	NA	NA	NA	NA	NA	NA	NA	NA	NA	NA	NA	NA	NA	NA	NA	NA	NA	NA	NA	NA	NA	NA	NA	NA	NA	NA	NA	NA	NA	NA	NA	NA	NA	NA	NA
[truncated: 63 more columns]
