# Supplementary material for: Strategies to improve on selection based on estimated breeding values
Source: Genet Sel Evol. 2026 Feb 14;58:13. doi: 10.1186/s12711-026-01034-z (PMC12922190; doi:10.1186/s12711-026-01034-z)
Supplement: Supplementary file 6 — Supplementary material 6 Share of QTLs fixated for the beneficial allele for all considered scenarios per generation. [file 12711_2026_1034_MOESM6_ESM.csv]

	Burn-in 1	Burn-in 2	Burn-in 3	Burn-in 4	Burn-in 5	Burn-in 6	Burn-in 7	Burn-in 8	Burn-in 9	Burn-in 10	Generation 0 (Nucleus)	Generation 1 (Nucleus)	Generation 2 (Nucleus)	Generation 3 (Nucleus)	Generation 4 (Nucleus)	Generation 5 (Nucleus)	Generation 6 (Nucleus)	Generation 7 (Nucleus)	Generation 8 (Nucleus)	Generation 9 (Nucleus)	Generation 10 (Nucleus)	Generation 11 (Nucleus)	Generation 12 (Nucleus)	Generation 13 (Nucleus)	Generation 14 (Nucleus)	Generation 15 (Nucleus)	Generation 16 (Nucleus)	Generation 17 (Nucleus)	Generation 18 (Nucleus)	Generation 19 (Nucleus)	Generation 20 (Nucleus)	Generation 21 (Nucleus)	Generation 22 (Nucleus)	Generation 23 (Nucleus)	Generation 24 (Nucleus)	Generation 25 (Nucleus)	Generation 26 (Nucleus)	Generation 27 (Nucleus)	Generation 28 (Nucleus)	Generation 29 (Nucleus)	Generation 30 (Nucleus)	Generation 31 (Nucleus)	Generation 32 (Nucleus)	Generation 33 (Nucleus)	Generation 34 (Nucleus)	Generation 35 (Nucleus)	Generation 36 (Nucleus)	Generation 37 (Nucleus)	Generation 38 (Nucleus)
Baseline (EBV)	0.5057	0.5099	0.5228	0.5143	0.5311	0.528	0.5382	0.5488	0.559	0.5709	0.5777	0.5882	0.5949	0.6069	0.6157	0.6243	0.6324	0.6409	0.649	0.6549	0.6631	0.6691	0.6742	0.6816	0.6859	0.6909	0.6942	0.6993	0.7044	0.7096	0.7131	0.718	0.7215	0.7245	0.7277	0.7312	0.7347	0.7371	0.7397	0.7425	0.7448	0.7473	0.7496	0.7514	0.7528	0.7552	0.757	0.7584	0.7596
inbreeding threshold: 0.005	0.5057	0.5099	0.5228	0.5143	0.5311	0.528	0.5382	0.5488	0.559	0.5709	0.5777	0.5852	0.5949	0.5994	0.6073	0.6163	0.6265	0.6341	0.6413	0.6482	0.6551	0.6589	0.6657	0.6722	0.6759	0.6806	0.6872	0.694	0.6995	0.7048	0.7078	0.7125	0.7174	0.7225	0.7271	0.732	0.7362	0.7395	0.7433	0.7471	0.7501	0.7531	0.7563	0.759	0.7616	0.764	0.7667	0.7693	0.772
weight: 0.05 (kinship to top animals)	0.5057	0.5099	0.5228	0.5143	0.5311	0.528	0.5382	0.5488	0.559	0.5709	0.5777	0.5871	0.6004	0.6067	0.6163	0.6238	0.6301	0.6386	0.6456	0.6507	0.6588	0.6662	0.6716	0.6783	0.6844	0.6904	0.6971	0.7025	0.7075	0.7132	0.7178	0.7216	0.7261	0.7293	0.732	0.7348	0.7386	0.7419	0.7454	0.7485	0.7509	0.7539	0.756	0.7579	0.7596	0.7612	0.7629	0.7652	0.7672
kinship to top individuals - index weight: 0.050	0.5057	0.5099	0.5228	0.5143	0.5311	0.528	0.5382	0.5488	0.559	0.5709	0.5777	0.5878	0.5992	0.6079	0.6154	0.6222	0.6304	0.6359	0.6445	0.6516	0.6606	0.6671	0.6746	0.6803	0.686	0.6922	0.6981	0.7035	0.7083	0.7129	0.7182	0.7231	0.7268	0.7303	0.7342	0.7379	0.741	0.7436	0.7462	0.7478	0.7509	0.7526	0.7547	0.7561	0.7582	0.76	0.7615	0.7626	0.7641
weight: 0.20 (kinship to top animals)	0.5057	0.5099	0.5228	0.5143	0.5311	0.528	0.5382	0.5488	0.559	0.5709	0.5777	0.5896	0.5964	0.6018	0.6088	0.6198	0.6297	0.6383	0.6446	0.6511	0.6566	0.6647	0.6706	0.6766	0.6831	0.6887	0.6957	0.7012	0.7069	0.7126	0.7176	0.7219	0.7258	0.7306	0.7349	0.7391	0.7432	0.7467	0.7502	0.7536	0.7561	0.7595	0.762	0.7652	0.7673	0.769	0.7711	0.7735	0.7756
weight: 0.05 (kinship to population)	0.5057	0.5099	0.5228	0.5143	0.5311	0.528	0.5382	0.5488	0.559	0.5709	0.5777	0.5876	0.5943	0.6097	0.6187	0.629	0.636	0.6447	0.6517	0.658	0.6636	0.6701	0.6749	0.6802	0.6876	0.6926	0.6973	0.7022	0.7074	0.7121	0.7163	0.7204	0.7243	0.7272	0.7307	0.7343	0.7375	0.74	0.7424	0.7448	0.747	0.749	0.7503	0.7524	0.7541	0.7558	0.7576	0.7591	0.7607
weight: 0.20 (kinship to population)	0.5057	0.5099	0.5228	0.5143	0.5311	0.528	0.5382	0.5488	0.559	0.5709	0.5777	0.5875	0.5989	0.6045	0.6132	0.6221	0.6286	0.6369	0.6432	0.6519	0.6603	0.6679	0.6765	0.6817	0.687	0.6929	0.6989	0.7036	0.7095	0.7149	0.7185	0.7236	0.7273	0.7318	0.7355	0.7384	0.7418	0.7447	0.7477	0.75	0.7522	0.7542	0.7568	0.7601	0.762	0.7642	0.7666	0.7688	0.7707
kinship to top individuals - index weight: 0.025	0.5057	0.5099	0.5228	0.5143	0.5311	0.528	0.5382	0.5488	0.559	0.5709	0.5777	0.588	0.5959	0.6056	0.6158	0.6244	0.6333	0.6394	0.6473	0.6545	0.6628	0.6688	0.676	0.6823	0.6883	0.6941	0.7001	0.7046	0.7089	0.7134	0.7177	0.7219	0.7259	0.7297	0.7332	0.7366	0.7395	0.7421	0.7441	0.7463	0.7485	0.7503	0.7525	0.754	0.756	0.7574	0.7587	0.7599	0.7614
kinship to top individuals - index weight: 0.075	0.5057	0.5099	0.5228	0.5143	0.5311	0.528	0.5382	0.5488	0.559	0.5709	0.5777	0.5876	0.5966	0.6073	0.6169	0.6235	0.6276	0.6353	0.6417	0.6486	0.6563	0.664	0.6715	0.6774	0.6848	0.6902	0.6966	0.7027	0.707	0.7119	0.7166	0.7209	0.7252	0.7289	0.7328	0.7367	0.7396	0.7423	0.7451	0.7483	0.7501	0.7521	0.7536	0.7562	0.7582	0.76	0.7623	0.7642	0.7658
kinship to top individuals - index weight: 0.100	0.5057	0.5099	0.5228	0.5143	0.5311	0.528	0.5382	0.5488	0.559	0.5709	0.5777	0.5876	0.5955	0.6072	0.6147	0.6205	0.6302	0.6355	0.6439	0.6513	0.6581	0.6684	0.6745	0.6804	0.6868	0.6922	0.6985	0.7034	0.708	0.7125	0.7166	0.7205	0.7239	0.7273	0.7309	0.7349	0.7388	0.7412	0.7442	0.7468	0.7495	0.7521	0.7554	0.7576	0.7593	0.7622	0.764	0.7662	0.7676
kinship to top individuals - index weight: 0.125	0.5057	0.5099	0.5228	0.5143	0.5311	0.528	0.5382	0.5488	0.559	0.5709	0.5777	0.5884	0.5968	0.6085	0.6182	0.6283	0.6375	0.6455	0.6518	0.657	0.6632	0.6697	0.675	0.682	0.6888	0.6936	0.6991	0.7033	0.7083	0.7133	0.7182	0.7222	0.7259	0.7303	0.7336	0.7383	0.7408	0.7438	0.747	0.7495	0.7515	0.7539	0.7566	0.7592	0.7617	0.7641	0.766	0.7678	0.7698
kinship to top individuals - index weight: 0.150	0.5057	0.5099	0.5228	0.5143	0.5311	0.528	0.5382	0.5488	0.559	0.5709	0.5777	0.5889	0.5973	0.6067	0.6144	0.6244	0.6303	0.6423	0.6508	0.6562	0.6627	0.6706	0.6779	0.6867	0.6915	0.6962	0.7027	0.7067	0.7114	0.7162	0.7214	0.7252	0.7294	0.7332	0.7374	0.7414	0.745	0.7484	0.7513	0.7542	0.7563	0.7583	0.761	0.764	0.7659	0.7672	0.7691	0.771	0.7727
kinship to top individuals - index weight: 0.175	0.5057	0.5099	0.5228	0.5143	0.5311	0.528	0.5382	0.5488	0.559	0.5709	0.5777	0.588	0.5992	0.6109	0.6143	0.624	0.6286	0.6362	0.6458	0.652	0.6601	0.6665	0.6735	0.6804	0.6857	0.6897	0.6963	0.7031	0.7079	0.712	0.7178	0.7232	0.7275	0.7321	0.7353	0.7392	0.743	0.7466	0.7499	0.7531	0.7564	0.7598	0.7623	0.7645	0.7662	0.7685	0.7704	0.7723	0.7743
kinship to top individuals - index weight: 0.250	0.5057	0.5099	0.5228	0.5143	0.5311	0.528	0.5382	0.5488	0.559	0.5709	0.5777	0.5878	0.5967	0.6048	0.6078	0.6148	0.6243	0.6305	0.6366	0.6435	0.652	0.6595	0.6655	0.6732	0.6784	0.6843	0.691	0.6968	0.7033	0.7098	0.7147	0.7195	0.7257	0.7294	0.733	0.7368	0.7405	0.7462	0.7495	0.7529	0.7563	0.7587	0.7614	0.7644	0.7668	0.7697	0.7727	0.7751	0.7768
kinship to top individuals - index weight: 0.300	0.5057	0.5099	0.5228	0.5143	0.5311	0.528	0.5382	0.5488	0.559	0.5709	0.5777	0.5885	0.599	0.6034	0.6103	0.6164	0.6246	0.6328	0.6378	0.6427	0.6527	0.6597	0.6668	0.6737	0.6791	0.6854	0.6917	0.6972	0.7036	0.71	0.7153	0.7201	0.7248	0.7284	0.7341	0.7383	0.7422	0.7465	0.7506	0.7547	0.7579	0.7606	0.7639	0.7671	0.769	0.7714	0.7744	0.7767	0.7787
kinship to top individuals - index weight: 0.400	0.5057	0.5099	0.5228	0.5143	0.5311	0.528	0.5382	0.5488	0.559	0.5709	0.5777	0.5894	0.5934	0.5993	0.6031	0.6095	0.6164	0.6254	0.6345	0.6398	0.6452	0.651	0.657	0.6622	0.6691	0.674	0.6794	0.6857	0.693	0.6988	0.7038	0.7079	0.7115	0.7159	0.7213	0.7252	0.7294	0.7337	0.7378	0.7416	0.7448	0.7478	0.7515	0.7555	0.7583	0.7606	0.7643	0.7671	0.7696
kinship to top individuals - index weight: 0.500	0.5057	0.5099	0.5228	0.5143	0.5311	0.528	0.5382	0.5488	0.559	0.5709	0.5777	0.5884	0.592	0.6022	0.6089	0.6169	0.6216	0.6251	0.6283	0.6327	0.6386	0.6426	0.6458	0.6497	0.6562	0.6609	0.6644	0.6706	0.674	0.6776	0.6809	0.6845	0.6874	0.6886	0.6915	0.695	0.6994	0.7034	0.7071	0.7094	0.7125	0.7162	0.7194	0.7221	0.7252	0.7278	0.7311	0.734	0.7372
Avoid matings no fullsib-matings	0.5057	0.5099	0.5228	0.5143	0.5311	0.528	0.5382	0.5488	0.559	0.5709	0.5777	0.5883	0.5976	0.6064	0.6169	0.6263	0.633	0.6392	0.6461	0.6536	0.6614	0.6702	0.6777	0.6832	0.6882	0.6942	0.7005	0.7063	0.7112	0.7154	0.7184	0.7204	0.724	0.7267	0.7311	0.7335	0.7363	0.7395	0.7419	0.744	0.7464	0.7481	0.7507	0.7527	0.7541	0.7562	0.7578	0.7589	0.7605
Avoid matings no halfsib-matings	0.5057	0.5099	0.5228	0.5143	0.5311	0.528	0.5382	0.5488	0.559	0.5709	0.5777	0.588	0.5987	0.6042	0.611	0.6203	0.6284	0.6379	0.6459	0.6542	0.6631	0.6699	0.6763	0.6815	0.6883	0.6934	0.698	0.7033	0.709	0.7124	0.7183	0.721	0.725	0.7293	0.7327	0.7357	0.7382	0.7401	0.7422	0.7448	0.7471	0.7497	0.7514	0.7538	0.7562	0.7586	0.7607	0.7619	0.7634
Avoid matings inbreeding quantile: 0.90	0.5057	0.5099	0.5228	0.5143	0.5311	0.528	0.5382	0.5488	0.559	0.5709	0.5777	0.5878	0.5985	0.6072	0.6138	0.6233	0.6326	0.6405	0.6486	0.6556	0.6628	0.6694	0.6735	0.6789	0.6852	0.6898	0.6956	0.7005	0.7064	0.7113	0.716	0.7198	0.7242	0.7274	0.7314	0.7354	0.7388	0.7413	0.7441	0.7467	0.7497	0.752	0.7541	0.7561	0.7586	0.7606	0.7622	0.7639	0.7651
Avoid matings inbreeding quantile: 0.50	0.5057	0.5099	0.5228	0.5143	0.5311	0.528	0.5382	0.5488	0.559	0.5709	0.5777	0.5885	0.5996	0.6098	0.6173	0.6229	0.6314	0.6368	0.6441	0.655	0.6598	0.6677	0.6739	0.6825	0.6862	0.6905	0.6965	0.7023	0.707	0.7122	0.7162	0.7211	0.7264	0.7316	0.7351	0.7386	0.7422	0.7452	0.7482	0.7513	0.7544	0.7566	0.7591	0.7623	0.7646	0.7659	0.7679	0.7699	0.7717
Avoid matings inbreeding quantile: 0.25	0.5057	0.5099	0.5228	0.5143	0.5311	0.528	0.5382	0.5488	0.559	0.5709	0.5777	0.589	0.5963	0.6126	0.6204	0.6277	0.6368	0.6439	0.6506	0.6586	0.6651	0.6724	0.6801	0.6852	0.6908	0.6968	0.7026	0.7089	0.7144	0.7197	0.7251	0.7284	0.7326	0.7358	0.7389	0.7427	0.7454	0.7485	0.7504	0.7523	0.7552	0.7566	0.7589	0.7611	0.7624	0.7646	0.7658	0.7671	0.7684
Avoid matings inbreeding quantile: 0.10	0.5057	0.5099	0.5228	0.5143	0.5311	0.528	0.5382	0.5488	0.559	0.5709	0.5777	0.5903	0.6034	0.6106	0.6213	0.6335	0.6407	0.649	0.6541	0.6596	0.6652	0.6725	0.6793	0.6855	0.69	0.6956	0.7001	0.7055	0.7094	0.7122	0.7154	0.7185	0.7221	0.7252	0.7283	0.731	0.7336	0.7361	0.7375	0.7399	0.7417	0.7437	0.7448	0.746	0.7478	0.7493	0.7506	0.7518	0.7527
Avoid matings kinship quantile: 0.90	0.5057	0.5099	0.5228	0.5143	0.5311	0.528	0.5382	0.5488	0.559	0.5709	0.5777	0.5886	0.5999	0.6072	0.6148	0.6241	0.6324	0.6388	0.6474	0.6533	0.6583	0.6649	0.6725	0.6795	0.6852	0.6919	0.6973	0.7026	0.7074	0.7114	0.7159	0.7203	0.7239	0.7276	0.7307	0.7336	0.7375	0.7403	0.7434	0.7455	0.7477	0.7497	0.7516	0.7538	0.7563	0.7577	0.7591	0.7609	0.7627
Avoid matings kinship quantile: 0.50	0.5057	0.5099	0.5228	0.5143	0.5311	0.528	0.5382	0.5488	0.559	0.5709	0.5777	0.5882	0.6041	0.611	0.6206	0.6261	0.6358	0.6447	0.6522	0.6602	0.6673	0.6756	0.6822	0.6873	0.6914	0.6952	0.6997	0.7037	0.7078	0.7127	0.717	0.7212	0.7253	0.729	0.7333	0.7366	0.7391	0.7412	0.7435	0.7454	0.7476	0.7499	0.7517	0.7541	0.7555	0.7576	0.7585	0.7599	0.7614
Avoid matings kinship quantile: 0.25	0.5057	0.5099	0.5228	0.5143	0.5311	0.528	0.5382	0.5488	0.559	0.5709	0.5777	0.5888	0.6046	0.6119	0.6251	0.6349	0.643	0.6531	0.6623	0.6652	0.6697	0.6755	0.6805	0.6857	0.6924	0.6974	0.701	0.7066	0.7091	0.7145	0.717	0.7201	0.7222	0.7246	0.7267	0.7299	0.7329	0.7351	0.7364	0.7379	0.7393	0.7409	0.7427	0.7439	0.7452	0.7465	0.7479	0.7488	0.7499
Avoid matings kinship quantile: 0.10	0.5057	0.5099	0.5228	0.5143	0.5311	0.528	0.5382	0.5488	0.559	0.5709	0.5777	0.5897	0.6079	0.6188	0.6278	0.6383	0.6474	0.6537	0.6588	0.664	0.669	0.6737	0.6772	0.6817	0.6855	0.6896	0.6928	0.6958	0.6993	0.7015	0.7035	0.706	0.7081	0.7095	0.7112	0.713	0.7137	0.7153	0.7161	0.7172	0.7176	0.7185	0.7192	0.72	0.7209	0.7219	0.7222	0.7227	0.7237
Avoid matings inbreeding quantile: 0.80	0.5057	0.5099	0.5228	0.5143	0.5311	0.528	0.5382	0.5488	0.559	0.5709	0.5777	0.588	0.5997	0.6079	0.616	0.6215	0.6306	0.6385	0.6433	0.653	0.6612	0.6682	0.6755	0.6828	0.688	0.6955	0.7004	0.7046	0.7089	0.7134	0.7168	0.7205	0.7251	0.7287	0.7328	0.7358	0.7392	0.7425	0.7456	0.7475	0.7502	0.7529	0.7553	0.7577	0.7597	0.7614	0.7632	0.7657	0.7672
Avoid matings inbreeding quantile: 0.70	0.5057	0.5099	0.5228	0.5143	0.5311	0.528	0.5382	0.5488	0.559	0.5709	0.5777	0.5882	0.5984	0.6088	0.6168	0.6249	0.6331	0.6392	0.6471	0.6525	0.6613	0.6664	0.6732	0.6797	0.6852	0.6904	0.6969	0.7036	0.7099	0.7145	0.7198	0.7249	0.7292	0.7321	0.7356	0.7378	0.741	0.7448	0.747	0.7489	0.7518	0.7541	0.7567	0.7584	0.7609	0.7635	0.7652	0.7677	0.7694
Avoid matings inbreeding quantile: 0.60	0.5057	0.5099	0.5228	0.5143	0.5311	0.528	0.5382	0.5488	0.559	0.5709	0.5777	0.588	0.601	0.6063	0.614	0.6239	0.6319	0.6404	0.6492	0.6573	0.6643	0.6713	0.6768	0.6822	0.6874	0.6925	0.6978	0.7029	0.7085	0.7132	0.718	0.7223	0.7271	0.7314	0.7357	0.7395	0.742	0.7461	0.749	0.7514	0.7536	0.7559	0.7589	0.761	0.7629	0.7647	0.7668	0.7682	0.77
Avoid matings inbreeding quantile: 0.40	0.5057	0.5099	0.5228	0.5143	0.5311	0.528	0.5382	0.5488	0.559	0.5709	0.5777	0.5888	0.6007	0.6075	0.6166	0.6234	0.6321	0.6422	0.6509	0.6569	0.6631	0.6681	0.6736	0.6809	0.6884	0.694	0.6989	0.7045	0.7083	0.713	0.7188	0.7232	0.7272	0.7309	0.7353	0.7393	0.742	0.7452	0.7486	0.7525	0.7548	0.758	0.7608	0.7628	0.7649	0.7671	0.7688	0.7707	0.7723
Avoid matings inbreeding quantile: 0.30	0.5057	0.5099	0.5228	0.5143	0.5311	0.528	0.5382	0.5488	0.559	0.5709	0.5777	0.5881	0.6009	0.6097	0.6181	0.6304	0.6383	0.6437	0.6505	0.6589	0.6653	0.6737	0.6782	0.6868	0.6904	0.6977	0.7035	0.7097	0.7136	0.7181	0.7222	0.7264	0.7292	0.7327	0.736	0.7384	0.7416	0.7443	0.7472	0.7499	0.7529	0.7555	0.7576	0.7596	0.7619	0.7643	0.7669	0.7686	0.7702
Avoid matings inbreeding quantile: 0.20	0.5057	0.5099	0.5228	0.5143	0.5311	0.528	0.5382	0.5488	0.559	0.5709	0.5777	0.589	0.5993	0.6086	0.6188	0.6283	0.635	0.6425	0.6492	0.6563	0.6641	0.6686	0.6748	0.6795	0.6863	0.6926	0.6985	0.704	0.7092	0.7146	0.7198	0.7246	0.7282	0.7324	0.7355	0.7379	0.7411	0.7443	0.7464	0.7483	0.7518	0.7546	0.7567	0.759	0.7611	0.7632	0.7654	0.7663	0.7671
Avoid matings kinship quantile: 0.80	0.5057	0.5099	0.5228	0.5143	0.5311	0.528	0.5382	0.5488	0.559	0.5709	0.5777	0.5886	0.5986	0.6056	0.6156	0.6257	0.6336	0.6401	0.648	0.6527	0.6608	0.6684	0.674	0.6811	0.6878	0.6924	0.6963	0.7012	0.7043	0.7091	0.7148	0.7199	0.7243	0.7281	0.7311	0.734	0.7371	0.7395	0.742	0.7446	0.7472	0.7493	0.7521	0.7544	0.7561	0.7577	0.7598	0.7611	0.7621
Avoid matings kinship quantile: 0.70	0.5057	0.5099	0.5228	0.5143	0.5311	0.528	0.5382	0.5488	0.559	0.5709	0.5777	0.589	0.6	0.6092	0.6196	0.6275	0.6358	0.6427	0.651	0.6577	0.6648	0.6732	0.6788	0.6843	0.6899	0.6952	0.7006	0.7064	0.7094	0.7133	0.717	0.7214	0.7259	0.7289	0.7323	0.7351	0.7386	0.7417	0.7439	0.7462	0.7488	0.7506	0.7533	0.7558	0.7576	0.7595	0.7612	0.7632	0.7647
Avoid matings kinship quantile: 0.60	0.5057	0.5099	0.5228	0.5143	0.5311	0.528	0.5382	0.5488	0.559	0.5709	0.5777	0.5885	0.6021	0.6107	0.615	0.6278	0.6368	0.6435	0.6504	0.6562	0.664	0.673	0.6797	0.6877	0.6922	0.6974	0.7012	0.7054	0.7109	0.7168	0.7206	0.7247	0.7291	0.7332	0.7369	0.7396	0.7427	0.7456	0.7489	0.7511	0.7529	0.7552	0.7573	0.7586	0.7606	0.762	0.7635	0.765	0.7672
Avoid matings kinship quantile: 0.40	0.5057	0.5099	0.5228	0.5143	0.5311	0.528	0.5382	0.5488	0.559	0.5709	0.5777	0.5882	0.6011	0.6109	0.6211	0.6287	0.6379	0.6443	0.653	0.6612	0.6702	0.675	0.68	0.687	0.6922	0.6984	0.7012	0.7059	0.7099	0.7137	0.7176	0.7217	0.7245	0.7277	0.7317	0.7352	0.7375	0.74	0.742	0.7438	0.7462	0.7483	0.7503	0.7524	0.7546	0.7563	0.7583	0.76	0.7612
Avoid matings kinship quantile: 0.30	0.5057	0.5099	0.5228	0.5143	0.5311	0.528	0.5382	0.5488	0.559	0.5709	0.5777	0.5883	0.5954	0.608	0.6197	0.6271	0.635	0.6437	0.6511	0.6608	0.6693	0.6769	0.6811	0.6857	0.6903	0.6948	0.6991	0.7036	0.7068	0.7115	0.7157	0.7185	0.7212	0.7242	0.7274	0.7303	0.7332	0.736	0.7387	0.7414	0.7439	0.7458	0.7475	0.7492	0.7507	0.7517	0.7524	0.7541	0.7548
Avoid matings kinship quantile: 0.20	0.5057	0.5099	0.5228	0.5143	0.5311	0.528	0.5382	0.5488	0.559	0.5709	0.5777	0.5893	0.6019	0.6086	0.6207	0.6309	0.639	0.6481	0.6568	0.6615	0.6678	0.6741	0.6798	0.684	0.6894	0.694	0.6998	0.7035	0.7068	0.7098	0.7139	0.7177	0.7199	0.7233	0.7255	0.7282	0.7306	0.7323	0.7342	0.736	0.7372	0.7389	0.74	0.7409	0.7417	0.7427	0.7441	0.7447	0.7454
p^(-1/2)	0.5089	0.5096	0.5163	0.5201	0.5303	0.5367	0.5452	0.5554	0.5644	0.5713	0.5777	0.5886	0.5995	0.6087	0.6186	0.6259	0.6338	0.6416	0.6488	0.6553	0.6627	0.6697	0.6755	0.6813	0.6872	0.6928	0.6982	0.7031	0.7079	0.7129	0.7173	0.7216	0.7256	0.7292	0.7328	0.736	0.7391	0.7421	0.7451	0.7479	0.7506	0.7531	0.7554	0.7575	0.7595	0.7614	0.7632	0.7646	0.7663
min(5	p^(-1/2))	0.5089	0.5096	0.5163	0.5201	0.5303	0.5367	0.5452	0.5554	0.5644	0.5713	0.5777	0.5886	0.5982	0.6075	0.6168	0.6265	0.6344	0.641	0.6482	0.6553	0.6631	0.6693	0.6756	0.6818	0.6876	0.6932	0.6988	0.7037	0.7085	0.7134	0.7178	0.722	0.7254	0.7292	0.7327	0.7358	0.739	0.7421	0.7452	0.7481	0.7505	0.7528	0.7549	0.757	0.759	0.7607	0.7624	0.7639
p^(-1/3)	0.5089	0.5096	0.5163	0.5201	0.5303	0.5367	0.5452	0.5554	0.5644	0.5713	0.5777	0.5885	0.5989	0.6079	0.6175	0.6264	0.6349	0.642	0.649	0.6557	0.6626	0.6691	0.6752	0.6809	0.6866	0.6919	0.6975	0.7024	0.707	0.7114	0.715	0.7194	0.7229	0.727	0.7306	0.7336	0.7366	0.7396	0.7424	0.7448	0.7474	0.7494	0.7517	0.7538	0.7558	0.7577	0.7594	0.761	0.7625
p^(-1/4)	0.5089	0.5096	0.5163	0.5201	0.5303	0.5367	0.5452	0.5554	0.5644	0.5713	0.5777	0.5883	0.5995	0.6089	0.6175	0.6258	0.6336	0.6419	0.65	0.6566	0.6636	0.6698	0.6762	0.6824	0.6882	0.6936	0.6989	0.7035	0.7081	0.7123	0.7165	0.7204	0.7245	0.7282	0.7314	0.7346	0.7375	0.7403	0.743	0.7454	0.7478	0.7498	0.752	0.7538	0.7557	0.7574	0.7589	0.7603	0.7617
0.8 + 0.2 * p^(-1/2)	0.5089	0.5096	0.5163	0.5201	0.5303	0.5367	0.5452	0.5554	0.5644	0.5713	0.5777	0.5885	0.5985	0.6087	0.6163	0.6252	0.6336	0.6405	0.6477	0.6548	0.6623	0.6686	0.6752	0.6812	0.6868	0.6919	0.6972	0.7018	0.7065	0.7111	0.7149	0.7185	0.7223	0.7262	0.7296	0.7326	0.7358	0.7384	0.7411	0.7435	0.7459	0.7479	0.75	0.7519	0.7539	0.7556	0.7572	0.7586	0.7601
0.6 + 0.4 * p^(-1/2)	0.5089	0.5096	0.5163	0.5201	0.5303	0.5367	0.5452	0.5554	0.5644	0.5713	0.5777	0.5885	0.5989	0.608	0.6173	0.6263	0.6345	0.643	0.6497	0.6561	0.6633	0.6698	0.6757	0.6816	0.6871	0.6921	0.6975	0.7024	0.7073	0.7119	0.7161	0.7204	0.7244	0.7278	0.7312	0.7342	0.7373	0.7402	0.7429	0.7455	0.748	0.7502	0.7523	0.7544	0.7563	0.7579	0.7595	0.7611	0.7625
pi/2 - asin(sqrt(p))) / sqrt(p*(1-p)))	0.5089	0.5096	0.5163	0.5201	0.5303	0.5367	0.5452	0.5554	0.5644	0.5713	0.5777	0.5887	0.5979	0.6079	0.618	0.6274	0.6346	0.6421	0.6485	0.6554	0.6619	0.6681	0.675	0.6808	0.6867	0.6927	0.6982	0.7033	0.7077	0.7123	0.7162	0.7206	0.7247	0.7285	0.7321	0.7353	0.7385	0.7419	0.7448	0.7478	0.7504	0.7526	0.7552	0.7573	0.7595	0.7613	0.7633	0.7651	0.7668
ExpBVSelGrOff	NA	NA	NA	NA	NA	NA	NA	NA	NA	NA	NA	NA	NA	NA	NA	NA	NA	NA	NA	NA	NA	NA	NA	NA	NA	NA	NA	NA	NA	NA	NA	NA	NA	NA	NA	NA	NA	NA	NA	NA	NA	NA	NA	NA	NA	NA	NA	NA	NA
I_5	NA	NA	NA	NA	NA	NA	NA	NA	NA	NA	NA	NA	NA	NA	NA	NA	NA	NA	NA	NA	NA	NA	NA	NA	NA	NA	NA	NA	NA	NA	NA	NA	NA	NA	NA	NA	NA	NA	NA	NA	NA	NA	NA	NA	NA	NA	NA	NA	NA
I_6	NA	NA	NA	NA	NA	NA	NA	NA	NA	NA	NA	NA	NA	NA	NA	NA	NA	NA	NA	NA	NA	NA	NA	NA	NA	NA	NA	NA	NA	NA	NA	NA	NA	NA	NA	NA	NA	NA	NA	NA	NA	NA	NA	NA	NA	NA	NA	NA	NA
AlphaMateAngle: 5	NA	NA	NA	NA	NA	NA	NA	NA	NA	NA	NA	NA	NA	NA	NA	NA	NA	NA	NA	NA	NA	NA	NA	NA	NA	NA	NA	NA	NA	NA	NA	NA	NA	NA	NA	NA	NA	NA	NA	NA	NA	NA	NA	NA	NA	NA	NA	NA	NA
AlphaMateAngle: 15	NA	NA	NA	NA	NA	NA	NA	NA	NA	NA	NA	NA	NA	NA	NA	NA	NA	NA	NA	NA	NA	NA	NA	NA	NA	NA	NA	NA	NA	NA	NA	NA	NA	NA	NA	NA	NA	NA	NA	NA	NA	NA	NA	NA	NA	NA	NA	NA	NA
AlphaMateAngle: 30	NA	NA	NA	NA	NA	NA	NA	NA	NA	NA	NA	NA	NA	NA	NA	NA	NA	NA	NA	NA	NA	NA	NA	NA	NA	NA	NA	NA	NA	NA	NA	NA	NA	NA	NA	NA	NA	NA	NA	NA	NA	NA	NA	NA	NA	NA	NA	NA	NA
AlphaMateAngle: 45	NA	NA	NA	NA	NA	NA	NA	NA	NA	NA	NA	NA	NA	NA	NA	NA	NA	NA	NA	NA	NA	NA	NA	NA	NA	NA	NA	NA	NA	NA	NA	NA	NA	NA	NA	NA	NA	NA	NA	NA	NA	NA	NA	NA	NA	NA	NA	NA	NA
Selected animals: 50/125	0.5057	0.5099	0.5228	0.5143	0.5311	0.528	0.5382	0.5488	0.559	0.5709	0.5777	0.5852	0.5916	0.6044	0.6141	0.6259	0.633	0.6377	0.6441	0.6482	0.6542	0.6618	0.6673	0.6734	0.678	0.6822	0.688	0.6929	0.6974	0.7021	0.7068	0.7114	0.7161	0.7213	0.7246	0.7284	0.732	0.7351	0.7385	0.7418	0.7445	0.7481	0.7511	0.7538	0.7558	0.7581	0.76	0.7622	0.7638
Selected animals: 45/112	0.5057	0.5099	0.5228	0.5143	0.5311	0.528	0.5382	0.5488	0.559	0.5709	0.5777	0.586	0.5925	0.5986	0.6082	0.6187	0.6285	0.6362	0.6431	0.649	0.6559	0.6638	0.6699	0.6753	0.6823	0.6865	0.6914	0.6964	0.7009	0.7064	0.7108	0.7159	0.7198	0.7229	0.7262	0.73	0.7341	0.7371	0.74	0.7431	0.7451	0.7475	0.7502	0.7525	0.7537	0.7554	0.7574	0.7591	0.7609
Selected animals: 42/105	0.5057	0.5099	0.5228	0.5143	0.5311	0.528	0.5382	0.5488	0.559	0.5709	0.5777	0.5879	0.5957	0.6072	0.6162	0.6231	0.6306	0.6408	0.6475	0.6539	0.6597	0.6646	0.6708	0.6766	0.6826	0.6897	0.6923	0.6976	0.7016	0.7075	0.7108	0.7152	0.719	0.723	0.7257	0.7298	0.7327	0.7355	0.7378	0.7392	0.7421	0.7445	0.7465	0.7483	0.7511	0.7532	0.7543	0.7558	0.757
Selected animals: 38/95	0.5057	0.5099	0.5228	0.5143	0.5311	0.528	0.5382	0.5488	0.559	0.5709	0.5777	0.5896	0.5997	0.6116	0.6144	0.6278	0.6393	0.6456	0.651	0.6574	0.6632	0.6714	0.6751	0.682	0.6865	0.69	0.6951	0.6992	0.7028	0.709	0.713	0.7174	0.721	0.7243	0.7275	0.7297	0.7327	0.7348	0.7371	0.7391	0.741	0.7434	0.7453	0.7473	0.7491	0.7503	0.7516	0.7536	0.7548
Selected animals: 36/90	0.5057	0.5099	0.5228	0.5143	0.5311	0.528	0.5382	0.5488	0.559	0.5709	0.5777	0.59	0.6048	0.6142	0.6226	0.6321	0.64	0.6489	0.654	0.6586	0.6637	0.6716	0.6774	0.6816	0.687	0.6925	0.6954	0.7	0.7045	0.71	0.7146	0.7182	0.7216	0.725	0.7279	0.7307	0.7334	0.736	0.7387	0.7415	0.7427	0.7449	0.7465	0.7481	0.7493	0.7503	0.7513	0.7527	0.7542
Selected animals: 34/85	0.5057	0.5099	0.5228	0.5143	0.5311	0.528	0.5382	0.5488	0.559	0.5709	0.5777	0.5895	0.6022	0.6094	0.6219	0.6321	0.6388	0.6458	0.6534	0.6593	0.6663	0.6742	0.6789	0.684	0.6895	0.6946	0.6979	0.7028	0.7067	0.711	0.7147	0.7187	0.7221	0.7264	0.7286	0.7306	0.7334	0.7349	0.737	0.7392	0.7404	0.7425	0.7443	0.7455	0.7468	0.7481	0.7489	0.7502	0.7514
Selected animals: 32/80	0.5057	0.5099	0.5228	0.5143	0.5311	0.528	0.5382	0.5488	0.559	0.5709	0.5777	0.5911	0.6026	0.6158	0.6271	0.6336	0.6448	0.6493	0.6587	0.6648	0.6709	0.6772	0.6822	0.687	0.6919	0.6949	0.7005	0.7055	0.7096	0.7138	0.7171	0.7205	0.7236	0.7265	0.7292	0.7306	0.7322	0.7346	0.7369	0.7383	0.7394	0.7413	0.7424	0.7436	0.7452	0.746	0.7471	0.7485	0.7493
Selected animals: 30/75	0.5057	0.5099	0.5228	0.5143	0.5311	0.528	0.5382	0.5488	0.559	0.5709	0.5777	0.5925	0.6045	0.6137	0.6243	0.6331	0.6409	0.6479	0.6534	0.6607	0.6663	0.672	0.6783	0.6851	0.6911	0.6938	0.6991	0.7041	0.7082	0.7119	0.7165	0.7187	0.722	0.725	0.728	0.7289	0.7308	0.7325	0.7343	0.7364	0.7376	0.7388	0.7402	0.7417	0.7429	0.7439	0.7447	0.745	0.746
Selected animals: 28/70	0.5057	0.5099	0.5228	0.5143	0.5311	0.528	0.5382	0.5488	0.559	0.5709	0.5777	0.5925	0.6087	0.6209	0.6272	0.637	0.6435	0.6498	0.6577	0.666	0.673	0.6792	0.6845	0.689	0.6937	0.6994	0.7024	0.706	0.7089	0.7118	0.7145	0.7171	0.7194	0.7216	0.7238	0.7259	0.7277	0.7295	0.7309	0.7325	0.7337	0.7348	0.7359	0.7367	0.7375	0.7384	0.7396	0.7409	0.7417
EA with longer-term genetic gain target	0.5057	0.5099	0.5228	0.5143	0.5311	0.528	0.5382	0.5488	0.559	0.5709	0.5777	0.5895	0.6026	0.6062	0.6129	0.6188	0.6277	0.6339	0.6437	0.6484	0.6568	0.6632	0.6698	0.6761	0.6844	0.692	0.6973	0.7024	0.7087	0.7145	0.7192	0.7243	0.7294	0.7332	0.7369	0.7407	0.7446	0.7489	0.7524	0.7552	0.7587	0.762	0.7649	0.7684	0.7715	0.7738	0.7768	0.7791	0.7809
EA with shorter-term genetic gain target	0.5057	0.5099	0.5228	0.5143	0.5311	0.528	0.5382	0.5488	0.559	0.5709	0.5777	0.596	0.6068	0.6179	0.63	0.6382	0.6477	0.6576	0.6645	0.674	0.6812	0.6875	0.695	0.7007	0.7064	0.7117	0.7163	0.7217	0.7253	0.7299	0.7322	0.7364	0.74	0.7423	0.7451	0.7472	0.7504	0.7531	0.7565	0.759	0.7611	0.763	0.7646	0.7663	0.7681	0.7692	0.771	0.7723	0.7736
SNP effects known: p^(-1/2)	0.5057	0.5099	0.5228	0.5143	0.5311	0.528	0.5382	0.5488	0.559	0.5709	0.5777	0.5998	0.6155	0.6279	0.6429	0.658	0.673	0.684	0.6979	0.7094	0.7217	0.7331	0.7441	0.7549	0.7649	0.7739	0.7818	0.7902	0.7971	0.8048	0.8121	0.8183	0.8254	0.8332	0.8396	0.8452	0.851	0.8568	0.8624	0.8669	0.8715	0.8758	0.8797	0.8837	0.8871	0.8903	0.8937	0.8968	0.8998
SNP effects known: min(5	p^(-1/2))	0.5057	0.5099	0.5228	0.5143	0.5311	0.528	0.5382	0.5488	0.559	0.5709	0.5777	0.5932	0.6045	0.6176	0.6323	0.6439	0.6542	0.6683	0.6798	0.6906	0.701	0.71	0.7211	0.7312	0.7405	0.7512	0.7606	0.7695	0.7791	0.7879	0.7957	0.8029	0.8111	0.8183	0.8249	0.8312	0.8378	0.843	0.8483	0.8535	0.8583	0.8631	0.868	0.8711	0.8747	0.8782	0.8817	0.8851
SNP effects known: p^(-1/3)	0.5057	0.5099	0.5228	0.5143	0.5311	0.528	0.5382	0.5488	0.559	0.5709	0.5777	0.5955	0.6101	0.621	0.6349	0.6494	0.6614	0.6736	0.6855	0.6967	0.7057	0.7147	0.7225	0.7315	0.7412	0.7503	0.7604	0.769	0.7792	0.7865	0.7942	0.8022	0.8097	0.8161	0.8233	0.8289	0.834	0.8388	0.8437	0.8482	0.8524	0.8566	0.8611	0.8647	0.8679	0.8712	0.8739	0.877	0.8801
SNP effects known: p^(-1/4)	0.5057	0.5099	0.5228	0.5143	0.5311	0.528	0.5382	0.5488	0.559	0.5709	0.5777	0.5937	0.6059	0.6183	0.6296	0.6413	0.6514	0.6649	0.6739	0.6853	0.6946	0.7073	0.7188	0.7275	0.7367	0.7475	0.7558	0.7641	0.7725	0.7812	0.7883	0.7954	0.8029	0.81	0.8166	0.822	0.8282	0.8337	0.8387	0.843	0.8471	0.851	0.8549	0.8584	0.8618	0.8651	0.8682	0.8712	0.8744
SNP effects known: 0.8 + 0.2 * p^(-1/2)	0.5057	0.5099	0.5228	0.5143	0.5311	0.528	0.5382	0.5488	0.559	0.5709	0.5777	0.5941	0.6088	0.6209	0.6345	0.6468	0.6606	0.6709	0.6816	0.6933	0.7042	0.7138	0.7249	0.7346	0.7448	0.753	0.7624	0.771	0.7791	0.7856	0.7931	0.7988	0.8057	0.8127	0.8183	0.8235	0.8281	0.8326	0.8369	0.8414	0.8455	0.8491	0.8524	0.8559	0.8587	0.8616	0.8645	0.8675	0.8701
SNP effects known: 0.6 + 0.4 * p^(-1/2)	0.5057	0.5099	0.5228	0.5143	0.5311	0.528	0.5382	0.5488	0.559	0.5709	0.5777	0.5964	0.6116	0.625	0.6345	0.6499	0.6625	0.6752	0.6863	0.6993	0.7096	0.7202	0.7317	0.7421	0.7519	0.7615	0.7705	0.7798	0.7871	0.7949	0.802	0.8083	0.8156	0.8224	0.8294	0.8344	0.8398	0.8447	0.849	0.8535	0.857	0.8614	0.8653	0.8688	0.8718	0.8751	0.878	0.8808	0.8833
SNP effects known: (pi/2 - asin(sqrt(p))) / sqrt(p*(1-p))	0.5057	0.5099	0.5228	0.5143	0.5311	0.528	0.5382	0.5488	0.559	0.5709	0.5777	0.5987	0.6154	0.6332	0.6485	0.6617	0.6747	0.6875	0.6967	0.7083	0.7214	0.7308	0.7419	0.7524	0.7626	0.7715	0.7807	0.7888	0.7972	0.805	0.8127	0.8211	0.8283	0.835	0.8418	0.848	0.8541	0.8597	0.865	0.8697	0.8748	0.879	0.8834	0.8877	0.8908	0.8946	0.8982	0.9012	0.9042
I_5 (6-generation in BVE)	NA	NA	NA	NA	NA	NA	NA	NA	NA	NA	NA	NA	NA	NA	NA	NA	NA	NA	NA	NA	NA	NA	NA	NA	NA	NA	NA	NA	NA	NA	NA	NA	NA	NA	NA	NA	NA	NA	NA	NA	NA	NA	NA	NA	NA	NA	NA	NA	NA
I_6 (6-generation in BVE)	NA	NA	NA	NA	NA	NA	NA	NA	NA	NA	NA	NA	NA	NA	NA	NA	NA	NA	NA	NA	NA	NA	NA	NA	NA	NA	NA	NA	NA	NA	NA	NA	NA	NA	NA	NA	NA	NA	NA	NA	NA	NA	NA	NA	NA	NA	NA	NA	NA
ExpBVSelGrOff (6-generation in BVE)	NA	NA	NA	NA	NA	NA	NA	NA	NA	NA	NA	NA	NA	NA	NA	NA	NA	NA	NA	NA	NA	NA	NA	NA	NA	NA	NA	NA	NA	NA	NA	NA	NA	NA	NA	NA	NA	NA	NA	NA	NA	NA	NA	NA	NA	NA	NA	NA	NA
Baseline (6-generation in BVE)	NA	NA	NA	NA	NA	NA	NA	NA	NA	NA	NA	NA	NA	NA	NA	NA	NA	NA	NA	NA	NA	NA	NA	NA	NA	NA	NA	NA	NA	NA	NA	NA	NA	NA	NA	NA	NA	NA	NA	NA	NA	NA	NA	NA	NA	NA	NA	NA	NA
OCS - 0.0043	NA	NA	NA	NA	NA	NA	NA	NA	NA	NA	NA	NA	NA	NA	NA	NA	NA	NA	NA	NA	NA	NA	NA	NA	NA	NA	NA	NA	NA	NA	NA	NA	NA	NA	NA	NA	NA	NA	NA	NA	NA	NA	NA	NA	NA	NA	NA	NA	NA
inbreeding threshold: 0.003	NA	NA	NA	NA	NA	NA	NA	NA	NA	NA	NA	NA	NA	NA	NA	NA	NA	NA	NA	NA	NA	NA	NA	NA	NA	NA	NA	NA	NA	NA	NA	NA	NA	NA	NA	NA	NA	NA	NA	NA	NA	NA	NA	NA	NA	NA	NA	NA	NA
inbreeding threshold: 0.004	NA	NA	NA	NA	NA	NA	NA	NA	NA	NA	NA	NA	NA	NA	NA	NA	NA	NA	NA	NA	NA	NA	NA	NA	NA	NA	NA	NA	NA	NA	NA	NA	NA	NA	NA	NA	NA	NA	NA	NA	NA	NA	NA	NA	NA	NA	NA	NA	NA
inbreeding threshold: 0.006	NA	NA	NA	NA	NA	NA	NA	NA	NA	NA	NA	NA	NA	NA	NA	NA	NA	NA	NA	NA	NA	NA	NA	NA	NA	NA	NA	NA	NA	NA	NA	NA	NA	NA	NA	NA	NA	NA	NA	NA	NA	NA	NA	NA	NA	NA	NA	NA	NA
OCS - 0.007	NA	NA	NA	NA	NA	NA	NA	NA	NA	NA	NA	NA	NA	NA	NA	NA	NA	NA	NA	NA	NA	NA	NA	NA	NA	NA	NA	NA	NA	NA	NA	NA	NA	NA	NA	NA	NA	NA	NA	NA	NA	NA	NA	NA	NA	NA	NA	NA	NA
[truncated: 63 more columns]
